# Supplementary material for: Whole Genome Sequencing Reveals How Plasticity and Genetic Differentiation Underlie Sympatric Morphs of Arctic Charr
Source: Mol Ecol. 2025 Aug 26;34(19):e70085. doi: 10.1111/mec.70085 (PMC12456120; doi:10.1111/mec.70085)
Supplement: Supplementary file 1 — Figure S1: Syntenic regions identified between assembly scaffolds and the Canadian Arctic charr high‐density linkage map. GBS sequences assigned to sex‐specific linkage groups described in Nugent et al. (2017) were mapped to the 40 chromosome‐level scaffolds in the assembly. Linkage groups for the male (A) and female (B) maps are shown in rows while scaffolds are shown in columns. The figures in each cell represent the total number of GBS sequences shared between the corresponding linkage group and scaffolds. Syntenic blocks supported by three or more GBS sequences are highlighted in black. Empty cells indicate a lack of shared sequences. Figure S2: Dot plot comparisons of chromosome‐level scaffolds and other Salvelinus sp assemblies using D‐GENIES (v1.5.0). The 40 chromosome‐level scaffolds are shown as a target on the x‐axis and other Salvelinus sp assemblies are shown as a query on the y‐axis. Genomic alignments representative of putative syntenic regions between assemblies are shown are colour‐coded lines reflecting the level of nucleotide identity (yellow: < 25%, orange: 25%–50%, green: 50%–75% and dark green: > 75%). (a) Dot plot analysis against chromosome‐level scaffolds from a possible hybrid with the Northern Dolly Varden ( S. malma malma, accession number GCA_002910315.2) and (b) dot plot analysis against chromosome‐level scaffolds from a selectively bred line of Arctic charr ( Salvelinus alpinus ; accession number GCA_045679555.1). Figure S3: Genetic differentiation among Arctic charr morphs in Lake Mývatn. (a) Scores of individuals along PC1 and PC2, and (b) ancestry proportions of individuals assuming two clusters (K = 2), estimated based on LD pruned 0.69 million SNPs (MAF > 0.05). The pre‐assignment of morphs was based on sampling habitats, but this analysis shows that this resulted in many misclassifications. The samples were therefore reclassified to reflect the two distinct clusters detected here and these were used in the subsequent genetic analy [file MEC-34-e70085-s001.zip]

Archive with 3 entries (3 files):
- Supplementary Information.pdf
- Supplementary Table S8.xlsx
- Supplementary Table S9.xlsx
