# Supplementary material for: Whole Genome Sequencing Reveals How Plasticity and Genetic Differentiation Underlie Sympatric Morphs of Arctic Charr
Source: Mol Ecol. 2025 Aug 26;34(19):e70085. doi: 10.1111/mec.70085 (PMC12456120; doi:10.1111/mec.70085)
Supplement: Supplementary file 1 — Figure S1: Syntenic regions identified between assembly scaffolds and the Canadian Arctic charr high‐density linkage map. GBS sequences assigned to sex‐specific linkage groups described in Nugent et al. (2017) were mapped to the 40 chromosome‐level scaffolds in the assembly. Linkage groups for the male (A) and female (B) maps are shown in rows while scaffolds are shown in columns. The figures in each cell represent the total number of GBS sequences shared between the corresponding linkage group and scaffolds. Syntenic blocks supported by three or more GBS sequences are highlighted in black. Empty cells indicate a lack of shared sequences. Figure S2: Dot plot comparisons of chromosome‐level scaffolds and other Salvelinus sp assemblies using D‐GENIES (v1.5.0). The 40 chromosome‐level scaffolds are shown as a target on the x‐axis and other Salvelinus sp assemblies are shown as a query on the y‐axis. Genomic alignments representative of putative syntenic regions between assemblies are shown are colour‐coded lines reflecting the level of nucleotide identity (yellow: < 25%, orange: 25%–50%, green: 50%–75% and dark green: > 75%). (a) Dot plot analysis against chromosome‐level scaffolds from a possible hybrid with the Northern Dolly Varden ( S. malma malma, accession number GCA_002910315.2) and (b) dot plot analysis against chromosome‐level scaffolds from a selectively bred line of Arctic charr ( Salvelinus alpinus ; accession number GCA_045679555.1). Figure S3: Genetic differentiation among Arctic charr morphs in Lake Mývatn. (a) Scores of individuals along PC1 and PC2, and (b) ancestry proportions of individuals assuming two clusters (K = 2), estimated based on LD pruned 0.69 million SNPs (MAF > 0.05). The pre‐assignment of morphs was based on sampling habitats, but this analysis shows that this resulted in many misclassifications. The samples were therefore reclassified to reflect the two distinct clusters detected here and these were used in the subsequent genetic analy [file MEC-34-e70085-s001.zip › Supplementary Table S8.xlsx]

## Sheet: Supplementary_Table_9
Gene Symbol	Genome assembly gene ID	Gene position start, bp	Gene position end, bp	blast e-value	Identity, %	SwissProt|AssesionNumber|Protein_Organism	N SNPs with P-value <10 ˆ-10	Region: Scaffold_Start_End	Lake_contrast
RIC3	Saalp_EIv1.0_0703160	75,251,884	75,257,197	1.67e-42	41	sp|Q0VFF9|RIC3_XENTR	10	4_75.245_76.135	Thi_DB_vs_LB
RBTN1	Saalp_EIv1.0_0703170	75,291,964	75,315,994	1.51e-112	99.4	sp|Q8JFQ2|RBTN1_DANRE	8	4_75.245_76.135	Thi_DB_vs_LB
STK33	Saalp_EIv1.0_0703180	75,455,907	75,494,367	3.49e-156	68.9	sp|Q0VD22|STK33_BOVIN	11	4_75.245_76.135	Thi_DB_vs_LB
TRI66	Saalp_EIv1.0_0703200	75,512,120	75,537,288	1.15e-84	54.2	sp|Q924W6|TRI66_MOUSE	12	4_75.245_76.135	Thi_DB_vs_LB
DEN2B	Saalp_EIv1.0_0703210	75,537,099	75,616,146	0	63.6	sp|Q924W7|DEN2B_MOUSE	46	4_75.245_76.135	Thi_DB_vs_LB
TMM9B	Saalp_EIv1.0_0703220	75,616,183	75,619,871	7.25e-89	74.2	sp|Q9JJR8|TMM9B_MOUSE	7	4_75.245_76.135	Thi_DB_vs_LB
SCUB2	Saalp_EIv1.0_0703230	75,621,280	75,643,079	0	84.2	sp|Q5G872|SCUB2_DANRE	18	4_75.245_76.135	Thi_DB_vs_LB
SHCAF	Saalp_EIv1.0_0703240	75,644,978	75,650,099	2.83e-98	68.4	sp|Q8C8M1|SHCAF_MOUSE	8	4_75.245_76.135	Thi_DB_vs_LB
DEN5A	Saalp_EIv1.0_0703250	75,650,558	75,716,793	0	80.3	sp|Q6IQ26|DEN5A_HUMAN	33	4_75.245_76.135	Thi_DB_vs_LB
TM41B	Saalp_EIv1.0_0703260	75,720,142	75,729,886	1.25e-164	81.1	sp|A1A5V7|TM41B_DANRE	16	4_75.245_76.135	Thi_DB_vs_LB
IPO7	Saalp_EIv1.0_0703270	75,730,297	75,747,269	0	86.4	sp|Q9EPL8|IPO7_MOUSE	23	4_75.245_76.135	Thi_DB_vs_LB
ZN143	Saalp_EIv1.0_0703280	75,747,265	75,761,896	0	72.7	sp|Q1LYE3|ZN143_DANRE	13	4_75.245_76.135	Thi_DB_vs_LB
WEE1B	Saalp_EIv1.0_0703290	75,765,980	75,771,448	0	63.1	sp|Q8QGV2|WEE1B_XENLA	18	4_75.245_76.135	Thi_DB_vs_LB
SWP70	Saalp_EIv1.0_0703300	75,771,366	75,800,912	0	73.1	sp|Q6A028|SWP70_MOUSE	42	4_75.245_76.135	Thi_DB_vs_LB
CCBE1	Saalp_EIv1.0_0703310	75,812,212	75,833,238	3.4e-84	52.7	sp|A8WGB1|CCBE1_DANRE	98	4_75.245_76.135	Thi_DB_vs_LB
CP1A1	Saalp_EIv1.0_0703330	75,864,710	75,868,675	0	97.5	sp|Q92110|CP1A1_ONCMY	7	4_75.245_76.135	Thi_DB_vs_LB
EDC3	Saalp_EIv1.0_0703340	75,869,011	75,894,191	0	68.5	sp|Q502M5|EDC3_DANRE	17	4_75.245_76.135	Thi_DB_vs_LB
CSK	Saalp_EIv1.0_0703350	75,894,759	75,935,439	0	86.4	sp|P41240|CSK_HUMAN	14	4_75.245_76.135	Thi_DB_vs_LB
LORF2	Saalp_EIv1.0_0703360	75,897,184	75,902,710	0	29.8	sp|O00370|LORF2_HUMAN	2	4_75.245_76.135	Thi_DB_vs_LB
LORF1	Saalp_EIv1.0_0703370	75,901,574	75,902,877	8.59e-13	23.3	sp|P11260|LORF1_MOUSE	1	4_75.245_76.135	Thi_DB_vs_LB
RTXE	Saalp_EIv1.0_0703380	75,917,486	75,919,034	1.68e-21	24.6	sp|Q9NBX4|RTXE_DROME	1	4_75.245_76.135	Thi_DB_vs_LB
CPLX3	Saalp_EIv1.0_0703390	75,959,373	75,967,245	1.64e-62	64.6	sp|Q8R1B5|CPLX3_MOUSE	12	4_75.245_76.135	Thi_DB_vs_LB
GAS1	Saalp_EIv1.0_0703400	75,969,176	75,969,925	1e-58	53.6	sp|Q01721|GAS1_MOUSE	8	4_75.245_76.135	Thi_DB_vs_LB
TCB1	Saalp_EIv1.0_0703410	75,972,792	75,974,860	1.62e-38	46.2	sp|P35072|TCB1_CAEBR	9	4_75.245_76.135	Thi_DB_vs_LB
ULK3	Saalp_EIv1.0_0703420	75,974,959	75,989,280	0	69.6	sp|Q3U3Q1|ULK3_MOUSE	17	4_75.245_76.135	Thi_DB_vs_LB
SYTC2	Saalp_EIv1.0_0703430	75,976,928	76,006,534	0	71.7	sp|Q0V9S0|SYTC2_XENTR	20	4_75.245_76.135	Thi_DB_vs_LB
TM2D3	Saalp_EIv1.0_0703440	76,006,724	76,012,592	4.54e-133	70.5	sp|A5PLF5|TM2D3_DANRE	4	4_75.245_76.135	Thi_DB_vs_LB
LARP6	Saalp_EIv1.0_0703450	76,015,723	76,022,496	7.25e-151	58.3	sp|Q9BRS8|LARP6_HUMAN	13	4_75.245_76.135	Thi_DB_vs_LB
YRD6	Saalp_EIv1.0_0703460	76,029,221	76,030,459	4.76e-60	38.8	sp|Q09575|YRD6_CAEEL	5	4_75.245_76.135	Thi_DB_vs_LB
LRC49	Saalp_EIv1.0_0703470	76,031,423	76,103,308	0	47.6	sp|Q8IUZ0|LRC49_HUMAN	26	4_75.245_76.135	Thi_DB_vs_LB
DIAP2	Saalp_EIv1.0_0725290	22,310,673	22,420,996	1.12e-42	65.5	sp|O70566|DIAP2_MOUSE	142	5_22.295_22.755	Thi_DB_vs_LB
DIAP2	Saalp_EIv1.0_0725300	22,422,494	22,579,178	0	79.9	sp|O70566|DIAP2_MOUSE	177	5_22.295_22.755	Thi_DB_vs_LB
ARAP2	Saalp_EIv1.0_0838660	61,355,780	61,550,097	0	45.3	sp|Q8WZ64|ARAP2_HUMAN	219	9_61.295_62.115	Thi_DB_vs_LB
TM198	Saalp_EIv1.0_0305100	32,476,118	32,480,731	4.05e-114	52.6	sp|Q6DFQ7|TM198_XENTR	5	17_32.445_33.205	Thi_DB_vs_LB
MMP19	Saalp_EIv1.0_0305110	32,482,671	32,489,077	2.87e-161	52.4	sp|Q99542|MMP19_HUMAN	5	17_32.445_33.205	Thi_DB_vs_LB
PYM1B	Saalp_EIv1.0_0305120	32,488,988	32,498,237	7.24e-129	91.1	sp|B5XG19|PYM1B_SALSA	4	17_32.445_33.205	Thi_DB_vs_LB
SPAS2	Saalp_EIv1.0_0305130	32,505,356	32,529,445	6.11e-140	48.1	sp|Q8K1N4|SPAS2_MOUSE	5	17_32.445_33.205	Thi_DB_vs_LB
PAN2	Saalp_EIv1.0_0305140	32,541,596	32,556,006	0	76.6	sp|Q5F450|PAN2_CHICK	9	17_32.445_33.205	Thi_DB_vs_LB
ORML2	Saalp_EIv1.0_0305160	32,564,090	32,570,305	1.7e-95	84.3	sp|Q53FV1|ORML2_HUMAN	3	17_32.445_33.205	Thi_DB_vs_LB
TCB1	Saalp_EIv1.0_0305170	32,567,529	32,570,307	1.78e-45	44.6	sp|P35072|TCB1_CAEBR	1	17_32.445_33.205	Thi_DB_vs_LB
NEMP1	Saalp_EIv1.0_0305180	32,573,529	32,585,227	0	69.1	sp|E7FE40|NEMP1_DANRE	6	17_32.445_33.205	Thi_DB_vs_LB
CD63	Saalp_EIv1.0_0305200	32,590,937	32,609,197	3.85e-65	46.1	sp|P08962|CD63_HUMAN	11	17_32.445_33.205	Thi_DB_vs_LB
LTMD1	Saalp_EIv1.0_0305210	32,608,740	32,615,620	4.61e-109	52.3	sp|Q28EM8|LTMD1_XENTR	8	17_32.445_33.205	Thi_DB_vs_LB
RPRMA	Saalp_EIv1.0_0305220	32,618,513	32,619,167	1.8e-33	63.9	sp|Q502I1|RPRMA_DANRE	3	17_32.445_33.205	Thi_DB_vs_LB
NR4A1	Saalp_EIv1.0_0305240	32,634,438	32,641,586	0	58.2	sp|Q04913|NR4A1_XENLA	2	17_32.445_33.205	Thi_DB_vs_LB
GRASP	Saalp_EIv1.0_0305250	32,664,245	32,681,015	1.13e-96	48	sp|Q9JJA9|GRASP_MOUSE	3	17_32.445_33.205	Thi_DB_vs_LB
DGKA	Saalp_EIv1.0_0305260	32,686,254	32,728,934	0	63.5	sp|P20192|DGKA_PIG	14	17_32.445_33.205	Thi_DB_vs_LB
RNF41	Saalp_EIv1.0_0305270	32,730,400	32,747,169	0	95.6	sp|Q7ZW16|RNF41_DANRE	38	17_32.445_33.205	Thi_DB_vs_LB
S39A5	Saalp_EIv1.0_0305280	32,746,525	32,751,920	0	59.6	sp|P0DX17|S39A5_DANRE	18	17_32.445_33.205	Thi_DB_vs_LB
ANR52	Saalp_EIv1.0_0305290	32,758,412	32,775,160	0	80.3	sp|Q502K3|ANR52_DANRE	2	17_32.445_33.205	Thi_DB_vs_LB
CQ10A	Saalp_EIv1.0_0305300	32,776,041	32,784,229	1.03e-120	67.7	sp|Q6DFA6|CQ10A_XENLA	3	17_32.445_33.205	Thi_DB_vs_LB
CISY	Saalp_EIv1.0_0305310	32,786,775	32,799,581	0	92.4	sp|Q7ZVY5|CISY_DANRE	4	17_32.445_33.205	Thi_DB_vs_LB
DPP10	Saalp_EIv1.0_0305320	32,800,130	32,839,508	0	48.2	sp|Q8N608|DPP10_HUMAN	11	17_32.445_33.205	Thi_DB_vs_LB
RGAP1	Saalp_EIv1.0_0305330	32,840,254	32,847,511	0	69.8	sp|Q9H0H5|RGAP1_HUMAN	13	17_32.445_33.205	Thi_DB_vs_LB
BIN2	Saalp_EIv1.0_0305350	32,850,532	32,861,481	1.37e-110	64.6	sp|Q68FR2|BIN2_RAT	7	17_32.445_33.205	Thi_DB_vs_LB
DAZP2	Saalp_EIv1.0_0305370	32,873,486	32,877,032	1.13e-58	61.5	sp|Q5R526|DAZP2_PONAB	6	17_32.445_33.205	Thi_DB_vs_LB
PO6F1	Saalp_EIv1.0_0305380	32,876,597	32,887,866	0	67.7	sp|P31367|PO6F1_DANRE	9	17_32.445_33.205	Thi_DB_vs_LB
TFCP2	Saalp_EIv1.0_0305390	32,888,750	32,905,173	0	83.3	sp|Q4V860|TFCP2_XENLA	8	17_32.445_33.205	Thi_DB_vs_LB
CSRN2	Saalp_EIv1.0_0305400	32,907,159	32,917,296	9.56e-149	54	sp|Q9H175|CSRN2_HUMAN	6	17_32.445_33.205	Thi_DB_vs_LB
TF26	Saalp_EIv1.0_0305420	32,956,123	32,960,592	7.7e-163	31.3	sp|P0CT39|TF26_SCHPO	2	17_32.445_33.205	Thi_DB_vs_LB
ITA5	Saalp_EIv1.0_0305430	32,994,650	33,053,244	0	58.2	sp|Q06274|ITA5_XENLA	65	17_32.445_33.205	Thi_DB_vs_LB
RPGF3	Saalp_EIv1.0_0305440	33,055,563	33,099,149	0	54.8	sp|O95398|RPGF3_HUMAN	34	17_32.445_33.205	Thi_DB_vs_LB
HRG1B	Saalp_EIv1.0_0305450	33,108,150	33,112,595	4.68e-84	80.6	sp|Q6ZM28|HRG1B_DANRE	7	17_32.445_33.205	Thi_DB_vs_LB
S26A9	Saalp_EIv1.0_0305460	33,112,760	33,120,228	0	61.7	sp|Q8BU91|S26A9_MOUSE	8	17_32.445_33.205	Thi_DB_vs_LB
CHIA	Saalp_EIv1.0_0305470	33,121,732	33,125,675	2.92e-75	36.6	sp|Q91XA9|CHIA_MOUSE	6	17_32.445_33.205	Thi_DB_vs_LB
TMDD1	Saalp_EIv1.0_0305490	33,147,358	33,157,069	4.35e-25	30.3	sp|P0DPE3|TMDD1_HUMAN	6	17_32.445_33.205	Thi_DB_vs_LB
VRK1	Saalp_EIv1.0_0151990	16,399,101	16,419,075	2.88e-137	80.8	sp|Q7ZUS1|VRK1_DANRE	4	1_16.295_18.605	Thi_DB_LB_vs_PL_Pi
RTXE	Saalp_EIv1.0_0152010	16,553,054	16,556,077	5.38e-34	23.8	sp|Q9NBX4|RTXE_DROME	2	1_16.295_18.605	Thi_DB_LB_vs_PL_Pi
BC11B	Saalp_EIv1.0_0152050	17,207,761	17,311,385	0	69.8	sp|Q9C0K0|BC11B_HUMAN	39	1_16.295_18.605	Thi_DB_LB_vs_PL_Pi
SETD3	Saalp_EIv1.0_0152070	17,357,094	17,408,795	0	86.3	sp|Q7SXS7|SETD3_DANRE	38	1_16.295_18.605	Thi_DB_LB_vs_PL_Pi
CCNK	Saalp_EIv1.0_0152090	17,419,330	17,435,124	4.74e-15	39.4	sp|O75909|CCNK_HUMAN	7	1_16.295_18.605	Thi_DB_LB_vs_PL_Pi
CCNK	Saalp_EIv1.0_0152110	17,429,400	17,429,796	4.6e-18	94.3	sp|F1QMB9|CCNK_DANRE	4	1_16.295_18.605	Thi_DB_LB_vs_PL_Pi
C85CA	Saalp_EIv1.0_0152120	17,447,190	17,526,791	0	78	sp|Q0P485|C85CA_DANRE	54	1_16.295_18.605	Thi_DB_LB_vs_PL_Pi
HIPL1	Saalp_EIv1.0_0152130	17,528,391	17,544,515	0	64.4	sp|Q14DK5|HIPL1_MOUSE	6	1_16.295_18.605	Thi_DB_LB_vs_PL_Pi
LRC57	Saalp_EIv1.0_0152170	17,556,837	17,561,747	2.98e-140	81.5	sp|Q6DHL5|LRC57_DANRE	14	1_16.295_18.605	Thi_DB_LB_vs_PL_Pi
TYRO3	Saalp_EIv1.0_0152180	17,563,063	17,595,914	0	75.5	sp|Q9YI66|TYRO3_DANRE	29	1_16.295_18.605	Thi_DB_LB_vs_PL_Pi
MGAP	Saalp_EIv1.0_0152190	17,596,912	17,629,090	1.32e-87	36.6	sp|A2AWL7|MGAP_MOUSE	28	1_16.295_18.605	Thi_DB_LB_vs_PL_Pi
MABP1	Saalp_EIv1.0_0152200	17,632,623	17,694,532	0	63.1	sp|Q6DFF9|MABP1_XENLA	13	1_16.295_18.605	Thi_DB_LB_vs_PL_Pi
BAKOR	Saalp_EIv1.0_0152220	17,707,616	17,718,102	0	66.4	sp|Q6ZNE5|BAKOR_HUMAN	1	1_16.295_18.605	Thi_DB_LB_vs_PL_Pi
FBX34	Saalp_EIv1.0_0152230	17,720,753	17,749,861	1.36e-104	36.1	sp|Q80XI1|FBX34_MOUSE	5	1_16.295_18.605	Thi_DB_LB_vs_PL_Pi
LEG3	Saalp_EIv1.0_0152240	17,751,377	17,764,556	3.49e-55	43.1	sp|P38486|LEG3_CANLF	1	1_16.295_18.605	Thi_DB_LB_vs_PL_Pi
DACT1	Saalp_EIv1.0_0152260	17,878,268	17,890,821	0	61.4	sp|Q6QZN6|DACT1_DANRE	12	1_16.295_18.605	Thi_DB_LB_vs_PL_Pi
TALD3	Saalp_EIv1.0_0152290	17,980,506	17,992,004	8.72e-13	35	sp|H6D7E6|TALD3_DANRE	8	1_16.295_18.605	Thi_DB_LB_vs_PL_Pi
I2BPL	Saalp_EIv1.0_0152310	18,043,096	18,046,053	0	66.5	sp|Q8K3X4|I2BPL_MOUSE	1	1_16.295_18.605	Thi_DB_LB_vs_PL_Pi
ARI4A	Saalp_EIv1.0_0152340	18,063,153	18,124,574	0	68	sp|P29374|ARI4A_HUMAN	9	1_16.295_18.605	Thi_DB_LB_vs_PL_Pi
SCND3	Saalp_EIv1.0_0152350	18,099,334	18,105,114	1.2e-16	54.1	sp|Q6R2W3|SCND3_HUMAN	4	1_16.295_18.605	Thi_DB_LB_vs_PL_Pi
PSA3	Saalp_EIv1.0_0152360	18,124,743	18,130,989	2.35e-176	89	sp|Q58DU5|PSA3_BOVIN	2	1_16.295_18.605	Thi_DB_LB_vs_PL_Pi
MUC19	Saalp_EIv1.0_0152370	18,159,537	18,182,023	2.26e-12	27.7	sp|Q7Z5P9|MUC19_HUMAN	10	1_16.295_18.605	Thi_DB_LB_vs_PL_Pi
CLC14	Saalp_EIv1.0_0152430	18,276,504	18,278,367	2.59e-11	24.9	sp|Q8VCP9|CLC14_MOUSE	1	1_16.295_18.605	Thi_DB_LB_vs_PL_Pi
SC23A	Saalp_EIv1.0_0152450	18,335,919	18,381,506	0	94.2	sp|Q7SZE5|SC23A_DANRE	5	1_16.295_18.605	Thi_DB_LB_vs_PL_Pi
BAZ1A	Saalp_EIv1.0_0152490	18,393,845	18,435,294	0	54.6	sp|Q9NRL2|BAZ1A_HUMAN	1	1_16.295_18.605	Thi_DB_LB_vs_PL_Pi
SNX6	Saalp_EIv1.0_0152520	18,452,230	18,460,004	0	92.1	sp|Q5R613|SNX6_PONAB	2	1_16.295_18.605	Thi_DB_LB_vs_PL_Pi
EAPP	Saalp_EIv1.0_0152530	18,460,092	18,468,193	8.55e-97	59.7	sp|Q56P03|EAPP_HUMAN	2	1_16.295_18.605	Thi_DB_LB_vs_PL_Pi
SPTSA	Saalp_EIv1.0_0152550	18,468,646	18,474,176	3.08e-44	100	sp|B9EN89|SPTSA_SALSA	1	1_16.295_18.605	Thi_DB_LB_vs_PL_Pi
EGLN3	Saalp_EIv1.0_0152560	18,484,883	18,498,690	5.76e-123	69.8	sp|Q91UZ4|EGLN3_MOUSE	3	1_16.295_18.605	Thi_DB_LB_vs_PL_Pi
KPCD1	Saalp_EIv1.0_0152720	19,671,929	19,717,443	0	76.4	sp|Q15139|KPCD1_HUMAN	2	1_19.495_22.205_2	Thi_DB_LB_vs_PL_Pi
TF29	Saalp_EIv1.0_0152740	19,776,215	19,820,613	1.42e-27	35.4	sp|P0CT40|TF29_SCHPO	7	1_19.495_22.205_2	Thi_DB_LB_vs_PL_Pi
TF29	Saalp_EIv1.0_0152750	19,821,006	19,822,114	3.9e-45	33.7	sp|P0CT40|TF29_SCHPO	1	1_19.495_22.205_2	Thi_DB_LB_vs_PL_Pi
PEG10	Saalp_EIv1.0_0152760	19,822,688	19,823,359	6.22e-14	33.3	sp|Q86TG7|PEG10_HUMAN	1	1_19.495_22.205_2	Thi_DB_LB_vs_PL_Pi
FOXG1	Saalp_EIv1.0_0152780	19,895,397	19,897,756	0	77	sp|Q9YHC5|FOXG1_XENLA	1	1_19.495_22.205_2	Thi_DB_LB_vs_PL_Pi
RTBS	Saalp_EIv1.0_0152810	19,944,536	19,961,354	4.03e-22	28.6	sp|Q95SX7|RTBS_DROME	9	1_19.495_22.205_2	Thi_DB_LB_vs_PL_Pi
EHD4	Saalp_EIv1.0_0152820	19,980,130	20,024,637	0	78	sp|Q9EQP2|EHD4_MOUSE	24	1_19.495_22.205_2	Thi_DB_LB_vs_PL_Pi
TRAF3	Saalp_EIv1.0_0152830	20,025,905	20,042,855	0	58.9	sp|Q60803|TRAF3_MOUSE	13	1_19.495_22.205_2	Thi_DB_LB_vs_PL_Pi
RCOR1	Saalp_EIv1.0_0152840	20,043,370	20,056,967	0	65.3	sp|Q90WN5|RCOR1_XENLA	10	1_19.495_22.205_2	Thi_DB_LB_vs_PL_Pi
ANKR9	Saalp_EIv1.0_0152850	20,058,857	20,060,788	3.16e-77	46.3	sp|Q96BM1|ANKR9_HUMAN	7	1_19.495_22.205_2	Thi_DB_LB_vs_PL_Pi
TCPR2	Saalp_EIv1.0_0152860	20,060,899	20,102,345	0	66.5	sp|O15040|TCPR2_HUMAN	19	1_19.495_22.205_2	Thi_DB_LB_vs_PL_Pi
ZN839	Saalp_EIv1.0_0152870	20,103,974	20,109,788	6.65e-69	38.6	sp|A8K0R7|ZN839_HUMAN	4	1_19.495_22.205_2	Thi_DB_LB_vs_PL_Pi
CINP	Saalp_EIv1.0_0152880	20,109,086	20,120,240	3.32e-63	46.2	sp|Q6GM07|CINP_XENLA	8	1_19.495_22.205_2	Thi_DB_LB_vs_PL_Pi
ADPRS	Saalp_EIv1.0_0152890	20,120,360	20,128,490	0	74.5	sp|Q66HT8|ADPRS_DANRE	5	1_19.495_22.205_2	Thi_DB_LB_vs_PL_Pi
ZMYM4	Saalp_EIv1.0_0152900	20,128,906	20,157,494	0	41.1	sp|Q5VZL5|ZMYM4_HUMAN	5	1_19.495_22.205_2	Thi_DB_LB_vs_PL_Pi
K0754	Saalp_EIv1.0_0152910	20,157,803	20,162,712	1.27e-23	36.7	sp|O94854|K0754_HUMAN	4	1_19.495_22.205_2	Thi_DB_LB_vs_PL_Pi
TP4A2	Saalp_EIv1.0_0152930	20,171,750	20,175,490	1.01e-102	81	sp|Q6P9X4|TP4A2_RAT	3	1_19.495_22.205_2	Thi_DB_LB_vs_PL_Pi
ASPP1	Saalp_EIv1.0_0152950	20,175,370	20,222,924	0	61.9	sp|Q62415|ASPP1_MOUSE	111	1_19.495_22.205_2	Thi_DB_LB_vs_PL_Pi
SDHL	Saalp_EIv1.0_0152960	20,223,875	20,224,858	7.72e-17	63	sp|Q0VCW4|SDHL_BOVIN	17	1_19.495_22.205_2	Thi_DB_LB_vs_PL_Pi
DAAM2	Saalp_EIv1.0_0152970	20,274,096	20,312,246	0	65.2	sp|Q86T65|DAAM2_HUMAN	17	1_19.495_22.205_2	Thi_DB_LB_vs_PL_Pi
JKAMP	Saalp_EIv1.0_0153010	20,317,901	20,351,271	0	83.9	sp|Q9P055|JKAMP_HUMAN	6	1_19.495_22.205_2	Thi_DB_LB_vs_PL_Pi
CC175	Saalp_EIv1.0_0153020	20,351,132	20,364,129	9.14e-13	23.2	sp|E9PVB3|CC175_MOUSE	2	1_19.495_22.205_2	Thi_DB_LB_vs_PL_Pi
PEG3	Saalp_EIv1.0_0153060	20,639,922	20,657,386	1.72e-15	23.2	sp|Q6H236|PEG3_BOVIN	8	1_19.495_22.205_2	Thi_DB_LB_vs_PL_Pi
LRFN5	Saalp_EIv1.0_0153070	20,901,807	20,951,061	0	75.1	sp|D4A1J9|LRFN5_RAT	20	1_19.495_22.205_2	Thi_DB_LB_vs_PL_Pi
POL3	Saalp_EIv1.0_0153080	21,073,073	21,074,261	6.21e-51	34.4	sp|P04323|POL3_DROME	1	1_19.495_22.205_2	Thi_DB_LB_vs_PL_Pi
TCB1	Saalp_EIv1.0_0153090	21,287,170	21,287,943	6.26e-51	42.9	sp|P35072|TCB1_CAEBR	5	1_19.495_22.205_2	Thi_DB_LB_vs_PL_Pi
PININ	Saalp_EIv1.0_0153110	21,423,450	21,432,123	1.12e-130	68.8	sp|Q5R5X0|PININ_PONAB	4	1_19.495_22.205_2	Thi_DB_LB_vs_PL_Pi
GEMI2	Saalp_EIv1.0_0153120	21,432,845	21,438,060	6.91e-131	66.9	sp|O42260|GEMI2_XENLA	5	1_19.495_22.205_2	Thi_DB_LB_vs_PL_Pi
MIA2	Saalp_EIv1.0_0153130	21,437,602	21,465,406	3.74e-146	41.8	sp|Q96PC5|MIA2_HUMAN	8	1_19.495_22.205_2	Thi_DB_LB_vs_PL_Pi
FBX33	Saalp_EIv1.0_0153140	21,465,418	21,473,164	0	57.8	sp|Q7Z6M2|FBX33_HUMAN	6	1_19.495_22.205_2	Thi_DB_LB_vs_PL_Pi
F177A	Saalp_EIv1.0_0153150	21,478,309	21,480,804	3.14e-56	54	sp|Q8BR63|F177A_MOUSE	5	1_19.495_22.205_2	Thi_DB_LB_vs_PL_Pi
P2R3C	Saalp_EIv1.0_0153160	21,480,163	21,489,688	0	91.7	sp|Q803V3|P2R3C_DANRE	8	1_19.495_22.205_2	Thi_DB_LB_vs_PL_Pi
MRPP3	Saalp_EIv1.0_0153170	21,491,225	21,491,945	6.01e-23	37.4	sp|O15091|MRPP3_HUMAN	5	1_19.495_22.205_2	Thi_DB_LB_vs_PL_Pi
PSA6	Saalp_EIv1.0_0153190	21,517,582	21,520,293	1.26e-173	89.8	sp|P60901|PSA6_RAT	4	1_19.495_22.205_2	Thi_DB_LB_vs_PL_Pi
IKBA	Saalp_EIv1.0_0153200	21,522,200	21,525,322	7.36e-90	50.5	sp|P25963|IKBA_HUMAN	1	1_19.495_22.205_2	Thi_DB_LB_vs_PL_Pi
INSM2	Saalp_EIv1.0_0153210	21,544,272	21,547,014	9.11e-114	40.1	sp|Q96T92|INSM2_HUMAN	1	1_19.495_22.205_2	Thi_DB_LB_vs_PL_Pi
RGPA1	Saalp_EIv1.0_0153220	21,551,332	21,674,650	0	70.9	sp|Q6GYQ0|RGPA1_HUMAN	37	1_19.495_22.205_2	Thi_DB_LB_vs_PL_Pi
BM1LA	Saalp_EIv1.0_0153230	21,676,043	21,680,587	0	85.5	sp|Q4V8V1|BM1LA_DANRE	2	1_19.495_22.205_2	Thi_DB_LB_vs_PL_Pi
TTC7B	Saalp_EIv1.0_0153240	21,680,681	21,750,835	1.84e-122	67.2	sp|E9Q6P5|TTC7B_MOUSE	11	1_19.495_22.205_2	Thi_DB_LB_vs_PL_Pi
DPOM	Saalp_EIv1.0_0153260	21,734,163	21,735,686	1.01e-07	25.7	sp|P22373|DPOM_CLAPU	4	1_19.495_22.205_2	Thi_DB_LB_vs_PL_Pi
TTC7B	Saalp_EIv1.0_0153280	21,750,597	21,756,491	2.95e-26	66.7	sp|Q86TV6|TTC7B_HUMAN	3	1_19.495_22.205_2	Thi_DB_LB_vs_PL_Pi
TTC7B	Saalp_EIv1.0_0153290	21,750,909	21,801,582	1.78e-88	86.5	sp|E9Q6P5|TTC7B_MOUSE	25	1_19.495_22.205_2	Thi_DB_LB_vs_PL_Pi
ZBED1	Saalp_EIv1.0_0153300	21,782,515	21,785,399	1.65e-23	28.9	sp|O96006|ZBED1_HUMAN	5	1_19.495_22.205_2	Thi_DB_LB_vs_PL_Pi
CAM2B	Saalp_EIv1.0_0153310	21,828,771	21,842,933	5.95e-105	100	sp|P0DP35|CAM2B_XENLA	10	1_19.495_22.205_2	Thi_DB_LB_vs_PL_Pi
NRDE2	Saalp_EIv1.0_0153330	21,845,317	21,868,153	0	49.2	sp|Q9H7Z3|NRDE2_HUMAN	2	1_19.495_22.205_2	Thi_DB_LB_vs_PL_Pi
RRBP1	Saalp_EIv1.0_0533320	33,568,834	33,628,790	1.49e-158	44.3	sp|Q28298|RRBP1_CANLF	3	3_33.495_35.805	Thi_DB_LB_vs_PL_Pi
ANX11	Saalp_EIv1.0_0533330	33,635,586	33,671,049	1.94e-172	59.3	sp|P50995|ANX11_HUMAN	9	3_33.495_35.805	Thi_DB_LB_vs_PL_Pi
RTJK	Saalp_EIv1.0_0533340	33,664,440	33,668,409	1.77e-25	31	sp|P21328|RTJK_DROME	1	3_33.495_35.805	Thi_DB_LB_vs_PL_Pi
DLG5	Saalp_EIv1.0_0533350	33,676,905	33,779,927	0	48.8	sp|Q8TDM6|DLG5_HUMAN	19	3_33.495_35.805	Thi_DB_LB_vs_PL_Pi
KCMA1	Saalp_EIv1.0_0533370	33,794,564	34,019,202	0	91.8	sp|B7ZC96|KCMA1_DANRE	21	3_33.495_35.805	Thi_DB_LB_vs_PL_Pi
ZN503	Saalp_EIv1.0_0533400	34,356,013	34,358,823	0	76.5	sp|Q6UFS5|ZN503_DANRE	2	3_33.495_35.805	Thi_DB_LB_vs_PL_Pi
VDAC2	Saalp_EIv1.0_0533430	34,432,698	34,464,832	0	86.2	sp|P82013|VDAC2_MELGA	10	3_33.495_35.805	Thi_DB_LB_vs_PL_Pi
SAMD8	Saalp_EIv1.0_0533440	34,469,722	34,479,752	0	76.6	sp|Q96LT4|SAMD8_HUMAN	7	3_33.495_35.805	Thi_DB_LB_vs_PL_Pi
DS13A	Saalp_EIv1.0_0533450	34,502,152	34,504,220	1.23e-68	57.8	sp|Q6B8I1|DS13A_HUMAN	8	3_33.495_35.805	Thi_DB_LB_vs_PL_Pi
TCB1	Saalp_EIv1.0_0533460	34,502,161	34,506,682	2.9e-51	38.1	sp|P35072|TCB1_CAEBR	10	3_33.495_35.805	Thi_DB_LB_vs_PL_Pi
DUS29	Saalp_EIv1.0_0533470	34,511,435	34,528,522	7.99e-71	55.4	sp|P0C593|DUS29_MONDO	12	3_33.495_35.805	Thi_DB_LB_vs_PL_Pi
DUS29	Saalp_EIv1.0_0533480	34,531,945	34,534,314	1.03e-85	64.4	sp|Q29RA3|DUS29_DANRE	3	3_33.495_35.805	Thi_DB_LB_vs_PL_Pi
KAT6B	Saalp_EIv1.0_0533490	34,533,525	34,579,598	0	58.8	sp|Q8WYB5|KAT6B_HUMAN	41	3_33.495_35.805	Thi_DB_LB_vs_PL_Pi
ADK	Saalp_EIv1.0_0533500	34,584,011	34,856,283	0	79.7	sp|P55263|ADK_HUMAN	195	3_33.495_35.805	Thi_DB_LB_vs_PL_Pi
LORF1	Saalp_EIv1.0_0533510	34,805,490	34,806,578	8.59e-13	23.3	sp|P11260|LORF1_MOUSE	2	3_33.495_35.805	Thi_DB_LB_vs_PL_Pi
VINC	Saalp_EIv1.0_0533530	34,873,018	34,945,438	0	88.7	sp|Q64727|VINC_MOUSE	33	3_33.495_35.805	Thi_DB_LB_vs_PL_Pi
HID1	Saalp_EIv1.0_0533540	34,962,925	34,988,336	0	74.9	sp|Q8IV36|HID1_HUMAN	14	3_33.495_35.805	Thi_DB_LB_vs_PL_Pi
USH1G	Saalp_EIv1.0_0533550	35,015,468	35,043,985	0	63.8	sp|Q80T11|USH1G_MOUSE	12	3_33.495_35.805	Thi_DB_LB_vs_PL_Pi
FADS6	Saalp_EIv1.0_0533560	35,047,313	35,071,925	8.63e-151	60.8	sp|A2VE15|FADS6_BOVIN	9	3_33.495_35.805	Thi_DB_LB_vs_PL_Pi
TRI16	Saalp_EIv1.0_0533570	35,084,234	35,104,180	2.84e-170	48.7	sp|Q99PP9|TRI16_MOUSE	7	3_33.495_35.805	Thi_DB_LB_vs_PL_Pi
EXOC7	Saalp_EIv1.0_0533580	35,120,710	35,136,214	0	89.2	sp|E7FC72|EXOC7_DANRE	11	3_33.495_35.805	Thi_DB_LB_vs_PL_Pi
GAL2A	Saalp_EIv1.0_0533600	35,160,703	35,172,258	0	79.2	sp|F1R332|GAL2A_DANRE	2	3_33.495_35.805	Thi_DB_LB_vs_PL_Pi
KCJ16	Saalp_EIv1.0_0533610	35,367,170	35,381,137	5.01e-120	48.9	sp|Q9NPI9|KCJ16_HUMAN	12	3_33.495_35.805	Thi_DB_LB_vs_PL_Pi
KCNJ2	Saalp_EIv1.0_0533620	35,386,183	35,394,392	0	82.6	sp|P49656|KCNJ2_RABIT	6	3_33.495_35.805	Thi_DB_LB_vs_PL_Pi
MP2K6	Saalp_EIv1.0_0533640	35,539,182	35,608,186	0	84.8	sp|Q9DGE0|MP2K6_DANRE	41	3_33.495_35.805	Thi_DB_LB_vs_PL_Pi
LORF2	Saalp_EIv1.0_0533650	35,551,740	35,557,728	2.29e-169	33	sp|O00370|LORF2_HUMAN	7	3_33.495_35.805	Thi_DB_LB_vs_PL_Pi
BTBDH	Saalp_EIv1.0_0533680	35,620,777	35,653,577	0	59.9	sp|A6NE02|BTBDH_HUMAN	7	3_33.495_35.805	Thi_DB_LB_vs_PL_Pi
GP142	Saalp_EIv1.0_0533690	35,680,094	35,701,908	3.2e-109	55.9	sp|Q7Z601|GP142_HUMAN	33	3_33.495_35.805	Thi_DB_LB_vs_PL_Pi
GPC5C	Saalp_EIv1.0_0533700	35,724,692	35,741,243	3.31e-137	51.9	sp|Q8K3J9|GPC5C_MOUSE	15	3_33.495_35.805	Thi_DB_LB_vs_PL_Pi
SIM36	Saalp_EIv1.0_0534020	37,358,269	37,358,855	3.74e-31	70.7	sp|A0A1B0GRQ0|SIM36_MOUSE	1	3_37.345_40.605_2	Thi_DB_LB_vs_PL_Pi
HLF	Saalp_EIv1.0_0534030	37,368,829	37,381,310	1.14e-122	62.1	sp|Q8BW74|HLF_MOUSE	2	3_37.345_40.605_2	Thi_DB_LB_vs_PL_Pi
RTBS	Saalp_EIv1.0_0534050	37,421,837	37,423,765	5.7e-33	27.2	sp|Q95SX7|RTBS_DROME	2	3_37.345_40.605_2	Thi_DB_LB_vs_PL_Pi
STXB4	Saalp_EIv1.0_0534060	37,451,706	37,528,740	1.37e-117	41.8	sp|Q6ZWJ1|STXB4_HUMAN	36	3_37.345_40.605_2	Thi_DB_LB_vs_PL_Pi
COX11	Saalp_EIv1.0_0534070	37,472,974	37,554,480	2.24e-128	72.8	sp|A3KMZ6|COX11_BOVIN	41	3_37.345_40.605_2	Thi_DB_LB_vs_PL_Pi
POL4	Saalp_EIv1.0_0534090	37,556,765	37,562,120	1.07e-131	26.8	sp|P10394|POL4_DROME	7	3_37.345_40.605_2	Thi_DB_LB_vs_PL_Pi
RB40B	Saalp_EIv1.0_0534100	37,568,026	37,622,910	1.48e-166	72.2	sp|Q12829|RB40B_HUMAN	19	3_37.345_40.605_2	Thi_DB_LB_vs_PL_Pi
CSKI2	Saalp_EIv1.0_0534110	37,646,596	37,740,210	0	60.4	sp|Q8VHK1|CSKI2_MOUSE	22	3_37.345_40.605_2	Thi_DB_LB_vs_PL_Pi
NHRF1	Saalp_EIv1.0_0534120	37,747,388	37,795,154	9.16e-114	50	sp|O14745|NHRF1_HUMAN	17	3_37.345_40.605_2	Thi_DB_LB_vs_PL_Pi
RAB37	Saalp_EIv1.0_0534130	37,799,630	37,836,963	7.79e-113	69.9	sp|Q96AX2|RAB37_HUMAN	12	3_37.345_40.605_2	Thi_DB_LB_vs_PL_Pi
RM27	Saalp_EIv1.0_0534150	37,849,263	37,863,651	1.46e-62	61.5	sp|Q32PC3|RM27_BOVIN	22	3_37.345_40.605_2	Thi_DB_LB_vs_PL_Pi
EME1	Saalp_EIv1.0_0534160	37,863,726	37,892,240	2.35e-102	38.4	sp|Q5NVA9|EME1_PONAB	24	3_37.345_40.605_2	Thi_DB_LB_vs_PL_Pi
NAT9	Saalp_EIv1.0_0534190	37,904,786	37,907,877	8.93e-84	60	sp|Q9BTE0|NAT9_HUMAN	5	3_37.345_40.605_2	Thi_DB_LB_vs_PL_Pi
LRC59	Saalp_EIv1.0_0534200	37,907,964	37,913,922	7.04e-103	56	sp|Q96AG4|LRC59_HUMAN	7	3_37.345_40.605_2	Thi_DB_LB_vs_PL_Pi
RN157	Saalp_EIv1.0_0534210	37,920,199	37,957,966	0	68.4	sp|Q96PX1|RN157_HUMAN	9	3_37.345_40.605_2	Thi_DB_LB_vs_PL_Pi
POL5	Saalp_EIv1.0_0534230	37,959,139	37,964,750	4.35e-74	35.6	sp|Q8I7P9|POL5_DROME	1	3_37.345_40.605_2	Thi_DB_LB_vs_PL_Pi
SRSF2	Saalp_EIv1.0_0534250	37,971,201	37,975,760	3.19e-69	90.7	sp|P30352|SRSF2_CHICK	7	3_37.345_40.605_2	Thi_DB_LB_vs_PL_Pi
MXRA7	Saalp_EIv1.0_0534260	37,980,307	38,009,055	1.02e-25	73.4	sp|P84157|MXRA7_HUMAN	12	3_37.345_40.605_2	Thi_DB_LB_vs_PL_Pi
TRIM8	Saalp_EIv1.0_0534270	38,016,153	38,024,301	0	60.5	sp|Q99PJ2|TRIM8_MOUSE	12	3_37.345_40.605_2	Thi_DB_LB_vs_PL_Pi
ARL3	Saalp_EIv1.0_0534280	38,034,242	38,054,694	2.35e-132	98.4	sp|Q1MTE5|ARL3_DANRE	19	3_37.345_40.605_2	Thi_DB_LB_vs_PL_Pi
SFXN2	Saalp_EIv1.0_0534290	38,054,779	38,062,034	6.94e-163	70.8	sp|Q5EA43|SFXN2_BOVIN	11	3_37.345_40.605_2	Thi_DB_LB_vs_PL_Pi
TIMP2	Saalp_EIv1.0_0534300	38,073,953	38,087,530	9.79e-112	72.4	sp|Q60453|TIMP2_CRILO	21	3_37.345_40.605_2	Thi_DB_LB_vs_PL_Pi
CYH1	Saalp_EIv1.0_0534320	38,100,605	38,163,336	0	86.3	sp|Q15438|CYH1_HUMAN	31	3_37.345_40.605_2	Thi_DB_LB_vs_PL_Pi
DYHC	Saalp_EIv1.0_0534340	38,173,296	38,174,885	4.67e-15	75	sp|P39057|DYHC_HELCR	2	3_37.345_40.605_2	Thi_DB_LB_vs_PL_Pi
PGPS1	Saalp_EIv1.0_0534350	38,196,261	38,217,397	0	61.2	sp|Q8BHF7|PGPS1_MOUSE	3	3_37.345_40.605_2	Thi_DB_LB_vs_PL_Pi
SOCS3	Saalp_EIv1.0_0534360	38,217,581	38,225,860	1.79e-67	53.3	sp|O35718|SOCS3_MOUSE	2	3_37.345_40.605_2	Thi_DB_LB_vs_PL_Pi
TM100	Saalp_EIv1.0_0534370	38,350,202	38,351,628	5.83e-13	33.3	sp|Q9CQG9|TM100_MOUSE	1	3_37.345_40.605_2	Thi_DB_LB_vs_PL_Pi
DNA2	Saalp_EIv1.0_0534380	38,375,646	38,411,655	0	58.4	sp|E1BMP7|DNA2_BOVIN	4	3_37.345_40.605_2	Thi_DB_LB_vs_PL_Pi
PBLD	Saalp_EIv1.0_0534390	38,410,334	38,414,184	4.19e-119	57.5	sp|Q2HJF4|PBLD_BOVIN	1	3_37.345_40.605_2	Thi_DB_LB_vs_PL_Pi
RUFY2	Saalp_EIv1.0_0534410	38,423,814	38,440,193	0	79.5	sp|Q5R5R4|RUFY2_PONAB	2	3_37.345_40.605_2	Thi_DB_LB_vs_PL_Pi
TSN15	Saalp_EIv1.0_0534420	38,472,503	38,523,311	1.22e-148	67.1	sp|Q1JQA4|TSN15_BOVIN	12	3_37.345_40.605_2	Thi_DB_LB_vs_PL_Pi
NK3R	Saalp_EIv1.0_0534440	38,526,048	38,529,974	4.41e-161	67.3	sp|P29371|NK3R_HUMAN	3	3_37.345_40.605_2	Thi_DB_LB_vs_PL_Pi
HXK1	Saalp_EIv1.0_0534450	38,531,101	38,569,323	0	84.4	sp|P19367|HXK1_HUMAN	3	3_37.345_40.605_2	Thi_DB_LB_vs_PL_Pi
HKDC1	Saalp_EIv1.0_0534460	38,579,639	38,601,934	0	75.8	sp|Q91W97|HKDC1_MOUSE	1	3_37.345_40.605_2	Thi_DB_LB_vs_PL_Pi
SUV3	Saalp_EIv1.0_0534470	38,601,585	38,616,587	0	76.2	sp|A4IG62|SUV3_DANRE	1	3_37.345_40.605_2	Thi_DB_LB_vs_PL_Pi
VP26A	Saalp_EIv1.0_0534480	38,619,170	38,633,745	0	95.7	sp|Q6TNP8|VP26A_DANRE	3	3_37.345_40.605_2	Thi_DB_LB_vs_PL_Pi
KBP	Saalp_EIv1.0_0534500	38,661,961	38,663,761	2.92e-144	68.2	sp|A8WE67|KBP_DANRE	3	3_37.345_40.605_2	Thi_DB_LB_vs_PL_Pi
DDX21	Saalp_EIv1.0_0534520	38,688,372	38,709,870	0	67.7	sp|Q9NR30|DDX21_HUMAN	4	3_37.345_40.605_2	Thi_DB_LB_vs_PL_Pi
CHS2	Saalp_EIv1.0_0534540	38,734,369	38,751,670	1.56e-151	38.5	sp|G5EBQ8|CHS2_CAEEL	1	3_37.345_40.605_2	Thi_DB_LB_vs_PL_Pi
MPC1	Saalp_EIv1.0_0534550	38,751,941	38,759,588	8.11e-66	82.4	sp|P63031|MPC1_RAT	1	3_37.345_40.605_2	Thi_DB_LB_vs_PL_Pi
KS6A2	Saalp_EIv1.0_0534560	38,761,699	38,816,030	0	86.4	sp|Q9WUT3|KS6A2_MOUSE	8	3_37.345_40.605_2	Thi_DB_LB_vs_PL_Pi
MYOM2	Saalp_EIv1.0_0534570	38,811,548	38,858,994	0	52.5	sp|P54296|MYOM2_HUMAN	5	3_37.345_40.605_2	Thi_DB_LB_vs_PL_Pi
ZHX2	Saalp_EIv1.0_0534590	39,017,331	39,019,195	2.88e-45	37.2	sp|Q9Y6X8|ZHX2_HUMAN	1	3_37.345_40.605_2	Thi_DB_LB_vs_PL_Pi
CSMD1	Saalp_EIv1.0_0534630	39,073,441	39,398,161	0	76.6	sp|Q96PZ7|CSMD1_HUMAN	73	3_37.345_40.605_2	Thi_DB_LB_vs_PL_Pi
POL3	Saalp_EIv1.0_0534670	39,700,500	39,710,378	9.06e-49	42.9	sp|P04323|POL3_DROME	3	3_37.345_40.605_2	Thi_DB_LB_vs_PL_Pi
MCPH1	Saalp_EIv1.0_0534680	39,718,057	39,765,719	1.74e-63	56.1	sp|Q5IFK1|MCPH1_MACFA	15	3_37.345_40.605_2	Thi_DB_LB_vs_PL_Pi
ANGP2	Saalp_EIv1.0_0534690	39,734,567	39,747,099	0	66.6	sp|O77802|ANGP2_BOVIN	5	3_37.345_40.605_2	Thi_DB_LB_vs_PL_Pi
PLCE	Saalp_EIv1.0_0534700	39,768,295	39,822,150	0	65.3	sp|Q9NUQ2|PLCE_HUMAN	18	3_37.345_40.605_2	Thi_DB_LB_vs_PL_Pi
TM14C	Saalp_EIv1.0_0534710	39,852,496	39,863,643	1.31e-28	56.4	sp|Q5R751|TM14C_PONAB	3	3_37.345_40.605_2	Thi_DB_LB_vs_PL_Pi
GSTA3	Saalp_EIv1.0_0534720	39,861,934	39,865,496	2.01e-88	60.6	sp|P26697|GSTA3_CHICK	2	3_37.345_40.605_2	Thi_DB_LB_vs_PL_Pi
CILK1	Saalp_EIv1.0_0534740	39,880,712	39,893,190	0	56.3	sp|Q9UPZ9|CILK1_HUMAN	8	3_37.345_40.605_2	Thi_DB_LB_vs_PL_Pi
FBX9	Saalp_EIv1.0_0534760	39,895,102	39,902,769	0	78.8	sp|Q6P3K3|FBX9_DANRE	7	3_37.345_40.605_2	Thi_DB_LB_vs_PL_Pi
TCB2	Saalp_EIv1.0_0534770	39,903,436	39,907,082	2.89e-27	39.5	sp|Q04202|TCB2_CAEBR	6	3_37.345_40.605_2	Thi_DB_LB_vs_PL_Pi
TCB1	Saalp_EIv1.0_0534780	39,907,411	39,908,484	1.61e-30	30.4	sp|P35072|TCB1_CAEBR	4	3_37.345_40.605_2	Thi_DB_LB_vs_PL_Pi
ELOV5	Saalp_EIv1.0_0534790	39,911,371	39,925,225	2.45e-172	74.6	sp|A0A0C5PHQ7|ELOV5_TACFU	8	3_37.345_40.605_2	Thi_DB_LB_vs_PL_Pi
GSH1	Saalp_EIv1.0_0534800	39,981,082	40,025,052	0	80.9	sp|P19468|GSH1_RAT	22	3_37.345_40.605_2	Thi_DB_LB_vs_PL_Pi
KLH31	Saalp_EIv1.0_0534810	40,049,818	40,056,625	0	88.9	sp|Q6Q7X9|KLH31_DANRE	4	3_37.345_40.605_2	Thi_DB_LB_vs_PL_Pi
LRRC1	Saalp_EIv1.0_0534820	40,078,255	40,146,942	0	78.1	sp|Q9BTT6|LRRC1_HUMAN	40	3_37.345_40.605_2	Thi_DB_LB_vs_PL_Pi
SCRIB	Saalp_EIv1.0_0534830	40,146,160	40,158,916	3.97e-27	56.7	sp|Q80U72|SCRIB_MOUSE	15	3_37.345_40.605_2	Thi_DB_LB_vs_PL_Pi
FA83B	Saalp_EIv1.0_0534850	40,239,380	40,257,415	2.71e-167	37.9	sp|Q5T0W9|FA83B_HUMAN	12	3_37.345_40.605_2	Thi_DB_LB_vs_PL_Pi
HMGC2	Saalp_EIv1.0_0534860	40,284,098	40,311,513	0	77	sp|A8WG57|HMGC2_DANRE	13	3_37.345_40.605_2	Thi_DB_LB_vs_PL_Pi
BMP5	Saalp_EIv1.0_0534870	40,334,892	40,349,902	0	76.5	sp|P22003|BMP5_HUMAN	3	3_37.345_40.605_2	Thi_DB_LB_vs_PL_Pi
COLA1	Saalp_EIv1.0_0534880	40,352,428	40,428,092	0	54.5	sp|Q641F3|COLA1_XENLA	46	3_37.345_40.605_2	Thi_DB_LB_vs_PL_Pi
COLA1	Saalp_EIv1.0_0534890	40,432,040	40,470,686	4.93e-79	36.8	sp|Q641F3|COLA1_XENLA	9	3_37.345_40.605_2	Thi_DB_LB_vs_PL_Pi
DYST	Saalp_EIv1.0_0534900	40,471,919	40,512,219	0	75.9	sp|Q03001|DYST_HUMAN	3	3_37.345_40.605_2	Thi_DB_LB_vs_PL_Pi
DYST	Saalp_EIv1.0_0534910	40,512,276	40,513,704	4.01e-72	67.5	sp|Q91ZU6|DYST_MOUSE	2	3_37.345_40.605_2	Thi_DB_LB_vs_PL_Pi
DYST	Saalp_EIv1.0_0534920	40,513,952	40,595,645	0	74.5	sp|Q03001|DYST_HUMAN	109	3_37.345_40.605_2	Thi_DB_LB_vs_PL_Pi
PIEZ2	Saalp_EIv1.0_0806690	29,077,294	29,148,168	1.07e-93	52	sp|Q9H5I5|PIEZ2_HUMAN	86	8_28.995_29.955	Thi_DB_LB_vs_PL_Pi
IMPA2	Saalp_EIv1.0_0806700	29,201,908	29,213,998	3.62e-79	48	sp|Q8CIN7|IMPA2_RAT	8	8_28.995_29.955	Thi_DB_LB_vs_PL_Pi
TF26	Saalp_EIv1.0_0806710	29,215,979	29,219,430	3.86e-157	32.5	sp|P0CT39|TF26_SCHPO	20	8_28.995_29.955	Thi_DB_LB_vs_PL_Pi
MPPE1	Saalp_EIv1.0_0806720	29,228,501	29,240,280	0	62.5	sp|Q566Y9|MPPE1_DANRE	27	8_28.995_29.955	Thi_DB_LB_vs_PL_Pi
GNAL	Saalp_EIv1.0_0806730	29,240,125	29,315,457	0	78.3	sp|Q8CGK7|GNAL_MOUSE	55	8_28.995_29.955	Thi_DB_LB_vs_PL_Pi
TNKS1	Saalp_EIv1.0_0806740	29,341,401	29,342,579	6.81e-10	53.8	sp|O95271|TNKS1_HUMAN	12	8_28.995_29.955	Thi_DB_LB_vs_PL_Pi
ELOV2	Saalp_EIv1.0_0806750	29,357,508	29,379,703	3.28e-153	67.8	sp|Q9JLJ4|ELOV2_MOUSE	10	8_28.995_29.955	Thi_DB_LB_vs_PL_Pi
GCM2	Saalp_EIv1.0_0806770	29,396,510	29,404,168	8.3e-153	48.8	sp|O75603|GCM2_HUMAN	9	8_28.995_29.955	Thi_DB_LB_vs_PL_Pi
MAK	Saalp_EIv1.0_0806780	29,463,048	29,466,282	7.61e-20	64.9	sp|Q04859|MAK_MOUSE	13	8_28.995_29.955	Thi_DB_LB_vs_PL_Pi
TM14C	Saalp_EIv1.0_0806790	29,468,315	29,471,911	7.61e-49	73.6	sp|Q0P436|TM14C_DANRE	4	8_28.995_29.955	Thi_DB_LB_vs_PL_Pi
AP2A	Saalp_EIv1.0_0806800	29,476,396	29,489,004	0	83.4	sp|P34056|AP2A_MOUSE	6	8_28.995_29.955	Thi_DB_LB_vs_PL_Pi
TCB1	Saalp_EIv1.0_0806810	29,568,750	29,569,647	8.69e-31	30.4	sp|P35072|TCB1_CAEBR	7	8_28.995_29.955	Thi_DB_LB_vs_PL_Pi
TF26	Saalp_EIv1.0_0806830	29,861,687	29,889,376	1.35e-29	46.4	sp|P0CT39|TF26_SCHPO	2	8_28.995_29.955	Thi_DB_LB_vs_PL_Pi
KLF18	Saalp_EIv1.0_0806840	29,909,451	29,936,269	1.5e-16	29.1	sp|A0A0U1RQI7|KLF18_HUMAN	1	8_28.995_29.955	Thi_DB_LB_vs_PL_Pi
F26	Saalp_EIv1.0_0831460	38,536,454	38,635,542	0	81.3	sp|Q91309|F26_AQUCT	16	9_38.395_40.805_2	Thi_DB_LB_vs_PL_Pi
SH21A	Saalp_EIv1.0_0831470	38,650,771	38,657,021	3.21e-47	64.2	sp|B2RZ59|SH21A_RAT	1	9_38.395_40.805_2	Thi_DB_LB_vs_PL_Pi
COPA1	Saalp_EIv1.0_0831480	38,702,981	39,018,232	1.52e-162	59.9	sp|Q9BXS0|COPA1_HUMAN	43	9_38.395_40.805_2	Thi_DB_LB_vs_PL_Pi
OSTC	Saalp_EIv1.0_0831500	39,046,380	39,058,877	1.64e-103	96	sp|Q7ZWJ3|OSTC_DANRE	3	9_38.395_40.805_2	Thi_DB_LB_vs_PL_Pi
RL34	Saalp_EIv1.0_0831510	39,071,699	39,081,819	1.43e-78	96.6	sp|Q7ZWJ7|RL34_DANRE	3	9_38.395_40.805_2	Thi_DB_LB_vs_PL_Pi
ZBED1	Saalp_EIv1.0_0831520	39,130,306	39,132,647	4.43e-09	28.1	sp|O96006|ZBED1_HUMAN	1	9_38.395_40.805_2	Thi_DB_LB_vs_PL_Pi
NCKX2	Saalp_EIv1.0_0831530	39,145,528	39,301,172	0	66.7	sp|O54701|NCKX2_RAT	31	9_38.395_40.805_2	Thi_DB_LB_vs_PL_Pi
HARB1	Saalp_EIv1.0_0831550	39,311,799	39,313,472	4.44e-41	38.1	sp|Q6AZB8|HARB1_DANRE	4	9_38.395_40.805_2	Thi_DB_LB_vs_PL_Pi
SPCS	Saalp_EIv1.0_0831570	39,343,480	39,384,351	0	83.9	sp|Q803A7|SPCS_DANRE	35	9_38.395_40.805_2	Thi_DB_LB_vs_PL_Pi
LGI2	Saalp_EIv1.0_0831580	39,397,370	39,430,829	0	73.4	sp|Q1EGL1|LGI2_PANTR	13	9_38.395_40.805_2	Thi_DB_LB_vs_PL_Pi
TCB1	Saalp_EIv1.0_0831590	39,431,848	39,434,772	7.35e-32	31.1	sp|P35072|TCB1_CAEBR	1	9_38.395_40.805_2	Thi_DB_LB_vs_PL_Pi
NAA40	Saalp_EIv1.0_0831630	39,461,710	39,489,438	7.29e-151	87.5	sp|Q568K5|NAA40_DANRE	22	9_38.395_40.805_2	Thi_DB_LB_vs_PL_Pi
2A5B	Saalp_EIv1.0_0831660	39,542,673	39,604,108	0	83.3	sp|Q28647|2A5B_RABIT	4	9_38.395_40.805_2	Thi_DB_LB_vs_PL_Pi
GPHA2	Saalp_EIv1.0_0831670	39,609,948	39,613,312	1.51e-47	64.5	sp|Q96T91|GPHA2_HUMAN	1	9_38.395_40.805_2	Thi_DB_LB_vs_PL_Pi
PLCB3	Saalp_EIv1.0_0831680	39,652,572	39,761,550	0	60.5	sp|Q01970|PLCB3_HUMAN	12	9_38.395_40.805_2	Thi_DB_LB_vs_PL_Pi
PAI2B	Saalp_EIv1.0_0831690	39,824,755	39,854,946	1.4e-51	64.6	sp|Q91W45|PAI2B_MOUSE	2	9_38.395_40.805_2	Thi_DB_LB_vs_PL_Pi
CC166	Saalp_EIv1.0_0831700	39,886,533	39,892,038	1.25e-35	36.2	sp|P0CW27|CC166_HUMAN	3	9_38.395_40.805_2	Thi_DB_LB_vs_PL_Pi
OGA	Saalp_EIv1.0_0831710	39,891,291	39,946,387	0	40.7	sp|Q8VIJ5|OGA_RAT	11	9_38.395_40.805_2	Thi_DB_LB_vs_PL_Pi
SYT4	Saalp_EIv1.0_0831730	39,995,495	40,015,802	0	56.9	sp|Q9H2B2|SYT4_HUMAN	3	9_38.395_40.805_2	Thi_DB_LB_vs_PL_Pi
LEAP2	Saalp_EIv1.0_0831740	40,038,138	40,040,954	1.09e-10	38.6	sp|Q95JC3|LEAP2_BOVIN	2	9_38.395_40.805_2	Thi_DB_LB_vs_PL_Pi
SHRM4	Saalp_EIv1.0_0831750	40,058,228	40,100,313	2.71e-39	71.1	sp|Q1W617|SHRM4_MOUSE	2	9_38.395_40.805_2	Thi_DB_LB_vs_PL_Pi
SHRM4	Saalp_EIv1.0_0831770	40,137,166	40,155,358	1.23e-59	53.4	sp|Q9ULL8|SHRM4_HUMAN	3	9_38.395_40.805_2	Thi_DB_LB_vs_PL_Pi
CLCN4	Saalp_EIv1.0_0831800	40,161,381	40,175,519	1.37e-13	74.4	sp|P51794|CLCN4_RAT	5	9_38.395_40.805_2	Thi_DB_LB_vs_PL_Pi
TNF10	Saalp_EIv1.0_0831810	40,214,178	40,286,390	3.92e-36	28.6	sp|P50592|TNF10_MOUSE	10	9_38.395_40.805_2	Thi_DB_LB_vs_PL_Pi
5HT2A	Saalp_EIv1.0_0831860	40,654,742	40,689,024	8.11e-150	53.7	sp|P50128|5HT2A_MACMU	12	9_38.395_40.805_2	Thi_DB_LB_vs_PL_Pi
TF29	Saalp_EIv1.0_0831880	40,674,194	40,677,212	7.75e-163	32.6	sp|P0CT40|TF29_SCHPO	3	9_38.395_40.805_2	Thi_DB_LB_vs_PL_Pi
WASF3	Saalp_EIv1.0_0831890	40,695,277	40,752,331	2.84e-172	58.3	sp|Q9UPY6|WASF3_HUMAN	32	9_38.395_40.805_2	Thi_DB_LB_vs_PL_Pi
TCB2	Saalp_EIv1.0_0831910	40,752,785	40,755,919	1.27e-36	35.8	sp|Q04202|TCB2_CAEBR	2	9_38.395_40.805_2	Thi_DB_LB_vs_PL_Pi
MGT4C	Saalp_EIv1.0_0250390	6,342,305	6,453,122	0	78	sp|Q4R4A8|MGT4C_MACFA	64	14_6.295_6.905	Thi_DB_LB_vs_PL_Pi
RTXE	Saalp_EIv1.0_0250400	6,484,455	6,485,959	7.99e-25	27.9	sp|Q9NBX4|RTXE_DROME	23	14_6.295_6.905	Thi_DB_LB_vs_PL_Pi
IF4G2	Saalp_EIv1.0_0250430	6,753,393	6,776,270	0	81.9	sp|Q5R7J9|IF4G2_PONAB	19	14_6.295_6.905	Thi_DB_LB_vs_PL_Pi
SPRR3	Saalp_EIv1.0_0250440	6,781,299	6,784,597	3.7e-14	38.5	sp|Q9UBC9|SPRR3_HUMAN	11	14_6.295_6.905	Thi_DB_LB_vs_PL_Pi
LORF1	Saalp_EIv1.0_0250450	6,790,418	6,795,749	1.55e-08	25.7	sp|P11260|LORF1_MOUSE	14	14_6.295_6.905	Thi_DB_LB_vs_PL_Pi
LORF2	Saalp_EIv1.0_0250460	6,790,576	6,795,742	0	29.8	sp|O00370|LORF2_HUMAN	14	14_6.295_6.905	Thi_DB_LB_vs_PL_Pi
CE290	Saalp_EIv1.0_0250470	6,841,207	6,845,507	1.1e-15	57.8	sp|Q6A078|CE290_MOUSE	1	14_6.295_6.905	Thi_DB_LB_vs_PL_Pi
TMTC3	Saalp_EIv1.0_0250480	6,845,894	6,857,792	8.03e-14	86.5	sp|Q6ZXV5|TMTC3_HUMAN	7	14_6.295_6.905	Thi_DB_LB_vs_PL_Pi
TMTC3	Saalp_EIv1.0_0250490	6,857,760	6,871,087	5.9e-15	71.7	sp|Q6ZXV5|TMTC3_HUMAN	9	14_6.295_6.905	Thi_DB_LB_vs_PL_Pi
CEAM5	Saalp_EIv1.0_0715880	16,364,139	16,386,019	1.26e-13	26.3	sp|P06731|CEAM5_HUMAN	37	40_16.245_17.005	Thi_DB_LB_vs_PL_Pi
CD2	Saalp_EIv1.0_0715930	16,417,006	16,448,752	3.16e-07	29	sp|P37998|CD2_HORSE	39	40_16.245_17.005	Thi_DB_LB_vs_PL_Pi
GT2D2	Saalp_EIv1.0_0716010	16,623,163	16,625,835	6.81e-151	39.7	sp|A4IFA3|GT2D2_BOVIN	1	40_16.245_17.005	Thi_DB_LB_vs_PL_Pi
LFA3	Saalp_EIv1.0_0716020	16,625,669	16,630,363	7.49e-08	24.6	sp|P19256|LFA3_HUMAN	14	40_16.245_17.005	Thi_DB_LB_vs_PL_Pi
CD2	Saalp_EIv1.0_0716030	16,655,649	16,666,217	3e-23	27.7	sp|P37998|CD2_HORSE	2	40_16.245_17.005	Thi_DB_LB_vs_PL_Pi
FPRP	Saalp_EIv1.0_0716040	16,672,968	16,721,724	1.84e-167	34.2	sp|Q9P2B2|FPRP_HUMAN	24	40_16.245_17.005	Thi_DB_LB_vs_PL_Pi
SC5A3	Saalp_EIv1.0_0716050	16,728,559	16,740,433	0	65.6	sp|P31637|SC5A3_CANLF	13	40_16.245_17.005	Thi_DB_LB_vs_PL_Pi
GP180	Saalp_EIv1.0_0716060	16,742,161	16,747,820	9.5e-163	54.7	sp|Q86V85|GP180_HUMAN	1	40_16.245_17.005	Thi_DB_LB_vs_PL_Pi
TGDS	Saalp_EIv1.0_0716070	16,747,907	16,758,253	5.58e-143	57.8	sp|A6QLW2|TGDS_BOVIN	1	40_16.245_17.005	Thi_DB_LB_vs_PL_Pi
DDX3	Saalp_EIv1.0_0716080	16,758,268	16,777,798	0	72.1	sp|P24346|DDX3_XENLA	2	40_16.245_17.005	Thi_DB_LB_vs_PL_Pi
USP9X	Saalp_EIv1.0_0716090	16,780,726	16,804,043	0	86.7	sp|Q93008|USP9X_HUMAN	3	40_16.245_17.005	Thi_DB_LB_vs_PL_Pi
KCNRG	Saalp_EIv1.0_0716120	16,839,228	16,841,832	6.57e-90	49.8	sp|Q6DK85|KCNRG_XENTR	1	40_16.245_17.005	Thi_DB_LB_vs_PL_Pi
IMA4	Saalp_EIv1.0_0716130	16,842,211	16,862,626	0	95.4	sp|O35344|IMA4_MOUSE	3	40_16.245_17.005	Thi_DB_LB_vs_PL_Pi
CB39L	Saalp_EIv1.0_0716180	16,892,100	16,910,420	0	80.8	sp|Q9DB16|CB39L_MOUSE	2	40_16.245_17.005	Thi_DB_LB_vs_PL_Pi
MCF2L	Saalp_EIv1.0_0716190	16,911,039	16,979,752	0	59.2	sp|Q64096|MCF2L_MOUSE	7	40_16.245_17.005	Thi_DB_LB_vs_PL_Pi
FCRL5	Saalp_EIv1.0_0609140	18,343,926	18,364,478	4.32e-17	23.2	sp|Q96RD9|FCRL5_HUMAN	67	34_18.335_18.505	Shared_region_Myv_Thi_DB_LB_vs_PL_Pi
CD244	Saalp_EIv1.0_0609150	18,369,665	18,385,729	1.9e-10	28.7	sp|Q9BZW8|CD244_HUMAN	238	34_18.335_18.505	Shared_region_Myv_Thi_DB_LB_vs_PL_Pi
LRP10	Saalp_EIv1.0_0609160	18,400,926	18,409,140	6.2e-115	42.4	sp|Q7Z4F1|LRP10_HUMAN	79	34_18.335_18.505	Shared_region_Myv_Thi_DB_LB_vs_PL_Pi
MMP14	Saalp_EIv1.0_0609170	18,412,233	18,435,156	0	67.1	sp|Q10739|MMP14_RAT	141	34_18.335_18.505	Shared_region_Myv_Thi_DB_LB_vs_PL_Pi
RM52	Saalp_EIv1.0_0609180	18,442,057	18,451,541	9.7e-15	54.4	sp|P0C2B7|RM52_BOVIN	77	34_18.335_18.505	Shared_region_Myv_Thi_DB_LB_vs_PL_Pi
AJUBA	Saalp_EIv1.0_0609190	18,451,960	18,462,652	1.71e-125	52.9	sp|Q5U2Z2|AJUBA_RAT	22	34_18.335_18.505	Shared_region_Myv_Thi_DB_LB_vs_PL_Pi
ACINU	Saalp_EIv1.0_0609200	18,462,842	18,491,195	2.41e-116	56	sp|Q9UKV3|ACINU_HUMAN	22	34_18.335_18.505	Shared_region_Myv_Thi_DB_LB_vs_PL_Pi
