# Supplementary material for: Whole Genome Sequencing Reveals How Plasticity and Genetic Differentiation Underlie Sympatric Morphs of Arctic Charr
Source: Mol Ecol. 2025 Aug 26;34(19):e70085. doi: 10.1111/mec.70085 (PMC12456120; doi:10.1111/mec.70085)
Supplement: Supplementary file 1 — Figure S1: Syntenic regions identified between assembly scaffolds and the Canadian Arctic charr high‐density linkage map. GBS sequences assigned to sex‐specific linkage groups described in Nugent et al. (2017) were mapped to the 40 chromosome‐level scaffolds in the assembly. Linkage groups for the male (A) and female (B) maps are shown in rows while scaffolds are shown in columns. The figures in each cell represent the total number of GBS sequences shared between the corresponding linkage group and scaffolds. Syntenic blocks supported by three or more GBS sequences are highlighted in black. Empty cells indicate a lack of shared sequences. Figure S2: Dot plot comparisons of chromosome‐level scaffolds and other Salvelinus sp assemblies using D‐GENIES (v1.5.0). The 40 chromosome‐level scaffolds are shown as a target on the x‐axis and other Salvelinus sp assemblies are shown as a query on the y‐axis. Genomic alignments representative of putative syntenic regions between assemblies are shown are colour‐coded lines reflecting the level of nucleotide identity (yellow: < 25%, orange: 25%–50%, green: 50%–75% and dark green: > 75%). (a) Dot plot analysis against chromosome‐level scaffolds from a possible hybrid with the Northern Dolly Varden ( S. malma malma, accession number GCA_002910315.2) and (b) dot plot analysis against chromosome‐level scaffolds from a selectively bred line of Arctic charr ( Salvelinus alpinus ; accession number GCA_045679555.1). Figure S3: Genetic differentiation among Arctic charr morphs in Lake Mývatn. (a) Scores of individuals along PC1 and PC2, and (b) ancestry proportions of individuals assuming two clusters (K = 2), estimated based on LD pruned 0.69 million SNPs (MAF > 0.05). The pre‐assignment of morphs was based on sampling habitats, but this analysis shows that this resulted in many misclassifications. The samples were therefore reclassified to reflect the two distinct clusters detected here and these were used in the subsequent genetic analy [file MEC-34-e70085-s001.zip › Supplementary Table S9.xlsx]

## Sheet: Supplementary_Table_S6
Supplementary Table S7 Summary of the most differentiated SNPs (P <1×10ˆ-15) for each diagnostic region, including their nearest gene, and relative position to genes (e.g., missense, synonymous, upstream, downstream, or intergenic) as determined by snpEff
Scaffold	SNP position	REF	ALT	SNP p-value	SNP_Effect	GENE_ID	Gene Symbol	Region: Scaffold_Start_End	Contrast
1	16453643	C	A	15,75	intergenic_region	Saalp_EIv1.0_0151990	VRK1	1_16.295_18.605	Thi_SB_LB_vs_PL_Pi
1	16454157	C	A	20,23	intergenic_region	Saalp_EIv1.0_0151990	VRK1	1_16.295_18.605	Thi_SB_LB_vs_PL_Pi
1	16454386	C	A	18,24	intergenic_region	Saalp_EIv1.0_0151990	VRK1	1_16.295_18.605	Thi_SB_LB_vs_PL_Pi
1	16454400	G	A	19,3	intergenic_region	Saalp_EIv1.0_0151990	VRK1	1_16.295_18.605	Thi_SB_LB_vs_PL_Pi
1	16460273	A	G	18,06	intergenic_region	Saalp_EIv1.0_0151990	VRK1	1_16.295_18.605	Thi_SB_LB_vs_PL_Pi
1	16460353	T	G	16,84	intergenic_region	Saalp_EIv1.0_0151990	VRK1	1_16.295_18.605	Thi_SB_LB_vs_PL_Pi
1	16460470	G	T	17,28	intergenic_region	Saalp_EIv1.0_0151990	VRK1	1_16.295_18.605	Thi_SB_LB_vs_PL_Pi
1	16460587	T	C	15,65	intergenic_region	Saalp_EIv1.0_0151990	VRK1	1_16.295_18.605	Thi_SB_LB_vs_PL_Pi
1	16460644	C	T	15,83	intergenic_region	Saalp_EIv1.0_0151990	VRK1	1_16.295_18.605	Thi_SB_LB_vs_PL_Pi
1	16460698	G	A	19,23	intergenic_region	Saalp_EIv1.0_0151990	VRK1	1_16.295_18.605	Thi_SB_LB_vs_PL_Pi
1	16461532	T	C	17,21	intergenic_region	Saalp_EIv1.0_0151990	VRK1	1_16.295_18.605	Thi_SB_LB_vs_PL_Pi
1	16461554	A	G	19,61	intergenic_region	Saalp_EIv1.0_0151990	VRK1	1_16.295_18.605	Thi_SB_LB_vs_PL_Pi
1	16461832	G	T	15,64	intergenic_region	Saalp_EIv1.0_0151990	VRK1	1_16.295_18.605	Thi_SB_LB_vs_PL_Pi
1	16462009	T	A	16,37	intergenic_region	Saalp_EIv1.0_0151990	VRK1	1_16.295_18.605	Thi_SB_LB_vs_PL_Pi
1	16465833	T	A	15,57	intergenic_region	Saalp_EIv1.0_0151990	VRK1	1_16.295_18.605	Thi_SB_LB_vs_PL_Pi
1	16467732	T	G	16,58	intergenic_region	Saalp_EIv1.0_0151990	VRK1	1_16.295_18.605	Thi_SB_LB_vs_PL_Pi
1	16467738	A	T	15,73	intergenic_region	Saalp_EIv1.0_0151990	VRK1	1_16.295_18.605	Thi_SB_LB_vs_PL_Pi
1	16468292	A	G	16,56	intergenic_region	Saalp_EIv1.0_0151990	VRK1	1_16.295_18.605	Thi_SB_LB_vs_PL_Pi
1	16468452	T	C	16,32	intergenic_region	Saalp_EIv1.0_0151990	VRK1	1_16.295_18.605	Thi_SB_LB_vs_PL_Pi
1	16468477	A	G	17,32	intergenic_region	Saalp_EIv1.0_0151990	VRK1	1_16.295_18.605	Thi_SB_LB_vs_PL_Pi
1	16475296	C	G	19,18	intergenic_region	Saalp_EIv1.0_0151990	VRK1	1_16.295_18.605	Thi_SB_LB_vs_PL_Pi
1	16475311	A	G	16,65	intergenic_region	Saalp_EIv1.0_0151990	VRK1	1_16.295_18.605	Thi_SB_LB_vs_PL_Pi
1	16475494	T	C	15,36	intergenic_region	Saalp_EIv1.0_0151990	VRK1	1_16.295_18.605	Thi_SB_LB_vs_PL_Pi
1	16475522	A	C	15,52	intergenic_region	Saalp_EIv1.0_0151990	VRK1	1_16.295_18.605	Thi_SB_LB_vs_PL_Pi
1	16475533	G	A	15,79	intergenic_region	Saalp_EIv1.0_0151990	VRK1	1_16.295_18.605	Thi_SB_LB_vs_PL_Pi
1	16475586	T	G	15,17	intergenic_region	Saalp_EIv1.0_0151990	VRK1	1_16.295_18.605	Thi_SB_LB_vs_PL_Pi
1	16476262	G	T	15,95	intergenic_region	Saalp_EIv1.0_0151990	VRK1	1_16.295_18.605	Thi_SB_LB_vs_PL_Pi
1	16483565	G	T	15,39	intergenic_region	Saalp_EIv1.0_0151990	VRK1	1_16.295_18.605	Thi_SB_LB_vs_PL_Pi
1	16483926	C	G	18,54	intergenic_region	Saalp_EIv1.0_0151990	VRK1	1_16.295_18.605	Thi_SB_LB_vs_PL_Pi
1	16483927	T	A	19,49	intergenic_region	Saalp_EIv1.0_0151990	VRK1	1_16.295_18.605	Thi_SB_LB_vs_PL_Pi
1	16484420	T	G	19,61	intergenic_region	Saalp_EIv1.0_0151990	VRK1	1_16.295_18.605	Thi_SB_LB_vs_PL_Pi
1	16491766	G	T	15,07	intergenic_region	Saalp_EIv1.0_0151990	VRK1	1_16.295_18.605	Thi_SB_LB_vs_PL_Pi
1	16519712	G	A	15,4	intergenic_region	Saalp_EIv1.0_0151990	VRK1	1_16.295_18.605	Thi_SB_LB_vs_PL_Pi
1	16520773	G	A	15,34	intergenic_region	Saalp_EIv1.0_0151990	VRK1	1_16.295_18.605	Thi_SB_LB_vs_PL_Pi
1	16521681	T	C	15,61	intergenic_region	Saalp_EIv1.0_0151990	VRK1	1_16.295_18.605	Thi_SB_LB_vs_PL_Pi
1	16521918	T	C	17,39	intergenic_region	Saalp_EIv1.0_0151990	VRK1	1_16.295_18.605	Thi_SB_LB_vs_PL_Pi
1	16527158	A	T	15,85	intergenic_region	Saalp_EIv1.0_0151990	VRK1	1_16.295_18.605	Thi_SB_LB_vs_PL_Pi
1	16528740	T	C	17,61	intergenic_region	Saalp_EIv1.0_0151990	VRK1	1_16.295_18.605	Thi_SB_LB_vs_PL_Pi
1	16529030	A	G	16,69	intergenic_region	Saalp_EIv1.0_0151990	VRK1	1_16.295_18.605	Thi_SB_LB_vs_PL_Pi
1	16529195	G	A	16,72	intergenic_region	Saalp_EIv1.0_0151990	VRK1	1_16.295_18.605	Thi_SB_LB_vs_PL_Pi
1	16529599	G	T	16,75	intergenic_region	Saalp_EIv1.0_0151990	VRK1	1_16.295_18.605	Thi_SB_LB_vs_PL_Pi
1	16530032	A	C	17,96	intergenic_region	Saalp_EIv1.0_0151990	VRK1	1_16.295_18.605	Thi_SB_LB_vs_PL_Pi
1	16530790	G	C	16,98	intergenic_region	Saalp_EIv1.0_0151990	VRK1	1_16.295_18.605	Thi_SB_LB_vs_PL_Pi
1	16534726	A	C	15,85	intergenic_region	Saalp_EIv1.0_0151990	VRK1	1_16.295_18.605	Thi_SB_LB_vs_PL_Pi
1	16539659	A	T	20,84	intergenic_region	Saalp_EIv1.0_0151990	VRK1	1_16.295_18.605	Thi_SB_LB_vs_PL_Pi
1	16542062	A	G	16,43	intergenic_region	Saalp_EIv1.0_0151990	VRK1	1_16.295_18.605	Thi_SB_LB_vs_PL_Pi
1	16561419	T	G	16,54	intergenic_region	Saalp_EIv1.0_0152010	RTXE	1_16.295_18.605	Thi_SB_LB_vs_PL_Pi
1	16562623	A	C	17,09	intergenic_region	Saalp_EIv1.0_0152010	RTXE	1_16.295_18.605	Thi_SB_LB_vs_PL_Pi
1	16566135	T	G	24,32	intergenic_region	Saalp_EIv1.0_0152010	RTXE	1_16.295_18.605	Thi_SB_LB_vs_PL_Pi
1	16567998	C	T	16,04	intergenic_region	Saalp_EIv1.0_0152010	RTXE	1_16.295_18.605	Thi_SB_LB_vs_PL_Pi
1	16568157	T	G	18,19	intergenic_region	Saalp_EIv1.0_0152010	RTXE	1_16.295_18.605	Thi_SB_LB_vs_PL_Pi
1	16568669	A	C	15,36	intergenic_region	Saalp_EIv1.0_0152010	RTXE	1_16.295_18.605	Thi_SB_LB_vs_PL_Pi
1	16569409	G	A	15,96	intergenic_region	Saalp_EIv1.0_0152010	RTXE	1_16.295_18.605	Thi_SB_LB_vs_PL_Pi
1	16570485	A	G	17,24	intergenic_region	Saalp_EIv1.0_0152010	RTXE	1_16.295_18.605	Thi_SB_LB_vs_PL_Pi
1	16570707	A	C	20,14	intergenic_region	Saalp_EIv1.0_0152010	RTXE	1_16.295_18.605	Thi_SB_LB_vs_PL_Pi
1	16570708	T	A	20,07	intergenic_region	Saalp_EIv1.0_0152010	RTXE	1_16.295_18.605	Thi_SB_LB_vs_PL_Pi
1	16570915	T	G	17,32	intergenic_region	Saalp_EIv1.0_0152010	RTXE	1_16.295_18.605	Thi_SB_LB_vs_PL_Pi
1	16571375	A	G	17,28	intergenic_region	Saalp_EIv1.0_0152010	RTXE	1_16.295_18.605	Thi_SB_LB_vs_PL_Pi
1	16571514	C	G	15,57	intergenic_region	Saalp_EIv1.0_0152010	RTXE	1_16.295_18.605	Thi_SB_LB_vs_PL_Pi
1	16574633	C	T	20,54	intergenic_region	Saalp_EIv1.0_0152010	RTXE	1_16.295_18.605	Thi_SB_LB_vs_PL_Pi
1	16574656	T	G	17,57	intergenic_region	Saalp_EIv1.0_0152010	RTXE	1_16.295_18.605	Thi_SB_LB_vs_PL_Pi
1	16574700	G	A	19,39	intergenic_region	Saalp_EIv1.0_0152010	RTXE	1_16.295_18.605	Thi_SB_LB_vs_PL_Pi
1	16574718	C	T	18,81	intergenic_region	Saalp_EIv1.0_0152010	RTXE	1_16.295_18.605	Thi_SB_LB_vs_PL_Pi
1	16574726	T	A	17,39	intergenic_region	Saalp_EIv1.0_0152010	RTXE	1_16.295_18.605	Thi_SB_LB_vs_PL_Pi
1	16574742	T	C	18,6	intergenic_region	Saalp_EIv1.0_0152010	RTXE	1_16.295_18.605	Thi_SB_LB_vs_PL_Pi
1	16574777	G	C	18,97	intergenic_region	Saalp_EIv1.0_0152010	RTXE	1_16.295_18.605	Thi_SB_LB_vs_PL_Pi
1	16574901	T	C	21,97	intergenic_region	Saalp_EIv1.0_0152010	RTXE	1_16.295_18.605	Thi_SB_LB_vs_PL_Pi
1	16575893	A	T	18,25	intergenic_region	Saalp_EIv1.0_0152010	RTXE	1_16.295_18.605	Thi_SB_LB_vs_PL_Pi
1	16576063	A	C	20,22	intergenic_region	Saalp_EIv1.0_0152010	RTXE	1_16.295_18.605	Thi_SB_LB_vs_PL_Pi
1	16576244	A	G	24,53	intergenic_region	Saalp_EIv1.0_0152010	RTXE	1_16.295_18.605	Thi_SB_LB_vs_PL_Pi
1	16576474	G	A	20,15	intergenic_region	Saalp_EIv1.0_0152010	RTXE	1_16.295_18.605	Thi_SB_LB_vs_PL_Pi
1	16576499	C	T	17,45	intergenic_region	Saalp_EIv1.0_0152010	RTXE	1_16.295_18.605	Thi_SB_LB_vs_PL_Pi
1	16576510	A	G	16,23	intergenic_region	Saalp_EIv1.0_0152010	RTXE	1_16.295_18.605	Thi_SB_LB_vs_PL_Pi
1	16577743	G	A	15,81	intergenic_region	Saalp_EIv1.0_0152010	RTXE	1_16.295_18.605	Thi_SB_LB_vs_PL_Pi
1	16577953	T	A	16,74	intergenic_region	Saalp_EIv1.0_0152010	RTXE	1_16.295_18.605	Thi_SB_LB_vs_PL_Pi
1	16580140	T	C	19,54	intergenic_region	Saalp_EIv1.0_0152010	RTXE	1_16.295_18.605	Thi_SB_LB_vs_PL_Pi
1	16580186	C	T	15,89	intergenic_region	Saalp_EIv1.0_0152010	RTXE	1_16.295_18.605	Thi_SB_LB_vs_PL_Pi
1	16580218	C	T	16,04	intergenic_region	Saalp_EIv1.0_0152010	RTXE	1_16.295_18.605	Thi_SB_LB_vs_PL_Pi
1	16583727	C	T	17,81	intergenic_region	Saalp_EIv1.0_0152010	RTXE	1_16.295_18.605	Thi_SB_LB_vs_PL_Pi
1	16583848	A	C	17,99	intergenic_region	Saalp_EIv1.0_0152010	RTXE	1_16.295_18.605	Thi_SB_LB_vs_PL_Pi
1	16585046	A	G	21	intergenic_region	Saalp_EIv1.0_0152010	RTXE	1_16.295_18.605	Thi_SB_LB_vs_PL_Pi
1	16586509	G	A	17,58	intergenic_region	Saalp_EIv1.0_0152010	RTXE	1_16.295_18.605	Thi_SB_LB_vs_PL_Pi
1	16586543	A	G	17,68	intergenic_region	Saalp_EIv1.0_0152010	RTXE	1_16.295_18.605	Thi_SB_LB_vs_PL_Pi
1	16587112	T	C	20,01	intergenic_region	Saalp_EIv1.0_0152010	RTXE	1_16.295_18.605	Thi_SB_LB_vs_PL_Pi
1	16590363	G	A	17,18	intergenic_region	Saalp_EIv1.0_0152010	RTXE	1_16.295_18.605	Thi_SB_LB_vs_PL_Pi
1	16596856	G	A	16,39	intergenic_region	Saalp_EIv1.0_0152010	RTXE	1_16.295_18.605	Thi_SB_LB_vs_PL_Pi
1	16597558	T	C	19,78	intergenic_region	Saalp_EIv1.0_0152010	RTXE	1_16.295_18.605	Thi_SB_LB_vs_PL_Pi
1	16600368	T	G	15,99	intergenic_region	Saalp_EIv1.0_0152010	RTXE	1_16.295_18.605	Thi_SB_LB_vs_PL_Pi
1	16605620	C	T	19,7	intergenic_region	Saalp_EIv1.0_0152010	RTXE	1_16.295_18.605	Thi_SB_LB_vs_PL_Pi
1	16605825	T	G	19,3	intergenic_region	Saalp_EIv1.0_0152010	RTXE	1_16.295_18.605	Thi_SB_LB_vs_PL_Pi
1	16606100	A	C	15,69	intergenic_region	Saalp_EIv1.0_0152010	RTXE	1_16.295_18.605	Thi_SB_LB_vs_PL_Pi
1	16609610	T	G	19,24	intergenic_region	Saalp_EIv1.0_0152010	RTXE	1_16.295_18.605	Thi_SB_LB_vs_PL_Pi
1	16613605	C	T	16,44	intergenic_region	Saalp_EIv1.0_0152010	RTXE	1_16.295_18.605	Thi_SB_LB_vs_PL_Pi
1	16619574	A	G	18,16	intergenic_region	Saalp_EIv1.0_0152010	RTXE	1_16.295_18.605	Thi_SB_LB_vs_PL_Pi
1	16622734	G	C	17,89	intergenic_region	Saalp_EIv1.0_0152010	RTXE	1_16.295_18.605	Thi_SB_LB_vs_PL_Pi
1	16639049	T	G	18,32	intergenic_region	Saalp_EIv1.0_0152010	RTXE	1_16.295_18.605	Thi_SB_LB_vs_PL_Pi
1	16641442	T	C	19,69	intergenic_region	Saalp_EIv1.0_0152010	RTXE	1_16.295_18.605	Thi_SB_LB_vs_PL_Pi
1	16649463	G	T	17,37	intergenic_region	Saalp_EIv1.0_0152010	RTXE	1_16.295_18.605	Thi_SB_LB_vs_PL_Pi
1	16663123	T	G	15,21	intergenic_region	Saalp_EIv1.0_0152010	RTXE	1_16.295_18.605	Thi_SB_LB_vs_PL_Pi
1	16666442	T	C	17,07	intergenic_region	Saalp_EIv1.0_0152010	RTXE	1_16.295_18.605	Thi_SB_LB_vs_PL_Pi
1	16670704	A	G	16,37	intergenic_region	Saalp_EIv1.0_0152010	RTXE	1_16.295_18.605	Thi_SB_LB_vs_PL_Pi
1	16670705	A	G	16,34	intergenic_region	Saalp_EIv1.0_0152010	RTXE	1_16.295_18.605	Thi_SB_LB_vs_PL_Pi
1	16671047	G	A	17,41	intergenic_region	Saalp_EIv1.0_0152010	RTXE	1_16.295_18.605	Thi_SB_LB_vs_PL_Pi
1	16678869	A	T	22,56	intergenic_region	Saalp_EIv1.0_0152010	RTXE	1_16.295_18.605	Thi_SB_LB_vs_PL_Pi
1	16679756	A	C	17,59	intergenic_region	Saalp_EIv1.0_0152010	RTXE	1_16.295_18.605	Thi_SB_LB_vs_PL_Pi
1	16680090	T	C	15,43	intergenic_region	Saalp_EIv1.0_0152010	RTXE	1_16.295_18.605	Thi_SB_LB_vs_PL_Pi
1	16682160	A	G	17,02	intergenic_region	Saalp_EIv1.0_0152010	RTXE	1_16.295_18.605	Thi_SB_LB_vs_PL_Pi
1	16686304	G	T	18,74	intergenic_region	Saalp_EIv1.0_0152010	RTXE	1_16.295_18.605	Thi_SB_LB_vs_PL_Pi
1	16687142	C	A	15,99	intergenic_region	Saalp_EIv1.0_0152010	RTXE	1_16.295_18.605	Thi_SB_LB_vs_PL_Pi
1	16687621	A	G	20,65	intergenic_region	Saalp_EIv1.0_0152010	RTXE	1_16.295_18.605	Thi_SB_LB_vs_PL_Pi
1	16687690	C	T	18,95	intergenic_region	Saalp_EIv1.0_0152010	RTXE	1_16.295_18.605	Thi_SB_LB_vs_PL_Pi
1	16688800	G	T	17,26	intergenic_region	Saalp_EIv1.0_0152010	RTXE	1_16.295_18.605	Thi_SB_LB_vs_PL_Pi
1	16692219	A	G	16,05	intergenic_region	Saalp_EIv1.0_0152010	RTXE	1_16.295_18.605	Thi_SB_LB_vs_PL_Pi
1	16693173	A	C	15,52	intergenic_region	Saalp_EIv1.0_0152010	RTXE	1_16.295_18.605	Thi_SB_LB_vs_PL_Pi
1	16693174	A	T	15,37	intergenic_region	Saalp_EIv1.0_0152010	RTXE	1_16.295_18.605	Thi_SB_LB_vs_PL_Pi
1	16699330	C	A	22,63	intergenic_region	Saalp_EIv1.0_0152010	RTXE	1_16.295_18.605	Thi_SB_LB_vs_PL_Pi
1	16702597	A	G	16,91	intergenic_region	Saalp_EIv1.0_0152010	RTXE	1_16.295_18.605	Thi_SB_LB_vs_PL_Pi
1	16702599	A	T	17,2	intergenic_region	Saalp_EIv1.0_0152010	RTXE	1_16.295_18.605	Thi_SB_LB_vs_PL_Pi
1	16708127	A	T	16,6	intergenic_region	Saalp_EIv1.0_0152010	RTXE	1_16.295_18.605	Thi_SB_LB_vs_PL_Pi
1	16710652	T	C	18,5	intergenic_region	Saalp_EIv1.0_0152010	RTXE	1_16.295_18.605	Thi_SB_LB_vs_PL_Pi
1	16710730	A	T	20,08	intergenic_region	Saalp_EIv1.0_0152010	RTXE	1_16.295_18.605	Thi_SB_LB_vs_PL_Pi
1	16710800	T	A	15,33	intergenic_region	Saalp_EIv1.0_0152010	RTXE	1_16.295_18.605	Thi_SB_LB_vs_PL_Pi
1	16711857	A	C	15,64	intergenic_region	Saalp_EIv1.0_0152010	RTXE	1_16.295_18.605	Thi_SB_LB_vs_PL_Pi
1	16712624	C	G	17,76	intergenic_region	Saalp_EIv1.0_0152010	RTXE	1_16.295_18.605	Thi_SB_LB_vs_PL_Pi
1	16713102	C	G	22,33	intergenic_region	Saalp_EIv1.0_0152010	RTXE	1_16.295_18.605	Thi_SB_LB_vs_PL_Pi
1	16713525	T	C	17,58	intergenic_region	Saalp_EIv1.0_0152010	RTXE	1_16.295_18.605	Thi_SB_LB_vs_PL_Pi
1	16713640	A	G	16,84	intergenic_region	Saalp_EIv1.0_0152010	RTXE	1_16.295_18.605	Thi_SB_LB_vs_PL_Pi
1	16715379	G	C	18,59	intergenic_region	Saalp_EIv1.0_0152010	RTXE	1_16.295_18.605	Thi_SB_LB_vs_PL_Pi
1	16718419	A	T	19,15	intergenic_region	Saalp_EIv1.0_0152010	RTXE	1_16.295_18.605	Thi_SB_LB_vs_PL_Pi
1	16718736	A	C	16,74	intergenic_region	Saalp_EIv1.0_0152010	RTXE	1_16.295_18.605	Thi_SB_LB_vs_PL_Pi
1	16721066	G	T	17,21	intergenic_region	Saalp_EIv1.0_0152010	RTXE	1_16.295_18.605	Thi_SB_LB_vs_PL_Pi
1	16721234	A	G	17,88	intergenic_region	Saalp_EIv1.0_0152010	RTXE	1_16.295_18.605	Thi_SB_LB_vs_PL_Pi
1	16724971	C	T	16,61	intergenic_region	Saalp_EIv1.0_0152010	RTXE	1_16.295_18.605	Thi_SB_LB_vs_PL_Pi
1	16724979	G	A	18,55	intergenic_region	Saalp_EIv1.0_0152010	RTXE	1_16.295_18.605	Thi_SB_LB_vs_PL_Pi
1	16726247	A	C	17,11	intergenic_region	Saalp_EIv1.0_0152010	RTXE	1_16.295_18.605	Thi_SB_LB_vs_PL_Pi
1	16726248	T	C	17,57	intergenic_region	Saalp_EIv1.0_0152010	RTXE	1_16.295_18.605	Thi_SB_LB_vs_PL_Pi
1	16726249	C	T	17,58	intergenic_region	Saalp_EIv1.0_0152010	RTXE	1_16.295_18.605	Thi_SB_LB_vs_PL_Pi
1	16726250	A	G	17,63	intergenic_region	Saalp_EIv1.0_0152010	RTXE	1_16.295_18.605	Thi_SB_LB_vs_PL_Pi
1	16726334	G	A	15,75	intergenic_region	Saalp_EIv1.0_0152010	RTXE	1_16.295_18.605	Thi_SB_LB_vs_PL_Pi
1	16726536	A	G	19,18	intergenic_region	Saalp_EIv1.0_0152010	RTXE	1_16.295_18.605	Thi_SB_LB_vs_PL_Pi
1	16727271	T	A	15,38	intergenic_region	Saalp_EIv1.0_0152010	RTXE	1_16.295_18.605	Thi_SB_LB_vs_PL_Pi
1	16728524	A	G	15,81	intergenic_region	Saalp_EIv1.0_0152010	RTXE	1_16.295_18.605	Thi_SB_LB_vs_PL_Pi
1	16728864	C	A	18,16	intergenic_region	Saalp_EIv1.0_0152010	RTXE	1_16.295_18.605	Thi_SB_LB_vs_PL_Pi
1	16734687	C	G	18,67	intergenic_region	Saalp_EIv1.0_0152010	RTXE	1_16.295_18.605	Thi_SB_LB_vs_PL_Pi
1	16734700	C	A	19,94	intergenic_region	Saalp_EIv1.0_0152010	RTXE	1_16.295_18.605	Thi_SB_LB_vs_PL_Pi
1	16736382	A	C	18,56	intergenic_region	Saalp_EIv1.0_0152010	RTXE	1_16.295_18.605	Thi_SB_LB_vs_PL_Pi
1	16751123	G	A	16,71	intergenic_region	Saalp_EIv1.0_0152010	RTXE	1_16.295_18.605	Thi_SB_LB_vs_PL_Pi
1	16757863	A	T	18,62	intergenic_region	Saalp_EIv1.0_0152010	RTXE	1_16.295_18.605	Thi_SB_LB_vs_PL_Pi
1	16758543	A	C	16,43	intergenic_region	Saalp_EIv1.0_0152010	RTXE	1_16.295_18.605	Thi_SB_LB_vs_PL_Pi
1	16759923	C	A	20,03	intergenic_region	Saalp_EIv1.0_0152010	RTXE	1_16.295_18.605	Thi_SB_LB_vs_PL_Pi
1	16763477	C	T	21,19	intergenic_region	Saalp_EIv1.0_0152010	RTXE	1_16.295_18.605	Thi_SB_LB_vs_PL_Pi
1	16764828	A	C	18,07	intergenic_region	Saalp_EIv1.0_0152010	RTXE	1_16.295_18.605	Thi_SB_LB_vs_PL_Pi
1	16765790	A	C	18,08	intergenic_region	Saalp_EIv1.0_0152010	RTXE	1_16.295_18.605	Thi_SB_LB_vs_PL_Pi
1	16766627	C	G	21,17	intergenic_region	Saalp_EIv1.0_0152010	RTXE	1_16.295_18.605	Thi_SB_LB_vs_PL_Pi
1	16767126	T	A	16,46	intergenic_region	Saalp_EIv1.0_0152010	RTXE	1_16.295_18.605	Thi_SB_LB_vs_PL_Pi
1	16768305	G	T	22,63	intergenic_region	Saalp_EIv1.0_0152010	RTXE	1_16.295_18.605	Thi_SB_LB_vs_PL_Pi
1	16768569	C	T	22,87	intergenic_region	Saalp_EIv1.0_0152010	RTXE	1_16.295_18.605	Thi_SB_LB_vs_PL_Pi
1	16768650	T	C	20,72	intergenic_region	Saalp_EIv1.0_0152010	RTXE	1_16.295_18.605	Thi_SB_LB_vs_PL_Pi
1	16769160	C	T	16,87	intergenic_region	Saalp_EIv1.0_0152010	RTXE	1_16.295_18.605	Thi_SB_LB_vs_PL_Pi
1	16769162	G	T	16,24	intergenic_region	Saalp_EIv1.0_0152010	RTXE	1_16.295_18.605	Thi_SB_LB_vs_PL_Pi
1	16770447	G	A	18,73	intergenic_region	Saalp_EIv1.0_0152010	RTXE	1_16.295_18.605	Thi_SB_LB_vs_PL_Pi
1	16777360	G	C	16,72	intergenic_region	Saalp_EIv1.0_0152010	RTXE	1_16.295_18.605	Thi_SB_LB_vs_PL_Pi
1	16777418	C	T	17,7	intergenic_region	Saalp_EIv1.0_0152010	RTXE	1_16.295_18.605	Thi_SB_LB_vs_PL_Pi
1	16780643	A	G	19,81	intergenic_region	Saalp_EIv1.0_0152010	RTXE	1_16.295_18.605	Thi_SB_LB_vs_PL_Pi
1	16780679	G	A	20,99	intergenic_region	Saalp_EIv1.0_0152010	RTXE	1_16.295_18.605	Thi_SB_LB_vs_PL_Pi
1	16780994	G	A	20,11	intergenic_region	Saalp_EIv1.0_0152010	RTXE	1_16.295_18.605	Thi_SB_LB_vs_PL_Pi
1	16784006	T	G	18,55	intergenic_region	Saalp_EIv1.0_0152010	RTXE	1_16.295_18.605	Thi_SB_LB_vs_PL_Pi
1	16789244	A	C	15,46	intergenic_region	Saalp_EIv1.0_0152010	RTXE	1_16.295_18.605	Thi_SB_LB_vs_PL_Pi
1	16799250	C	T	16,22	intergenic_region	Saalp_EIv1.0_0152010	RTXE	1_16.295_18.605	Thi_SB_LB_vs_PL_Pi
1	16800974	A	T	19,49	intergenic_region	Saalp_EIv1.0_0152010	RTXE	1_16.295_18.605	Thi_SB_LB_vs_PL_Pi
1	16801213	A	T	15,6	intergenic_region	Saalp_EIv1.0_0152010	RTXE	1_16.295_18.605	Thi_SB_LB_vs_PL_Pi
1	16803450	T	A	18,57	intergenic_region	Saalp_EIv1.0_0152010	RTXE	1_16.295_18.605	Thi_SB_LB_vs_PL_Pi
1	16803947	A	C	17,9	intergenic_region	Saalp_EIv1.0_0152010	RTXE	1_16.295_18.605	Thi_SB_LB_vs_PL_Pi
1	16806520	C	T	19,39	intergenic_region	Saalp_EIv1.0_0152010	RTXE	1_16.295_18.605	Thi_SB_LB_vs_PL_Pi
1	16806940	G	A	18,71	intergenic_region	Saalp_EIv1.0_0152010	RTXE	1_16.295_18.605	Thi_SB_LB_vs_PL_Pi
1	16807227	T	G	21,4	intergenic_region	Saalp_EIv1.0_0152010	RTXE	1_16.295_18.605	Thi_SB_LB_vs_PL_Pi
1	16807655	T	C	20,91	intergenic_region	Saalp_EIv1.0_0152010	RTXE	1_16.295_18.605	Thi_SB_LB_vs_PL_Pi
1	16809664	C	A	22,35	intergenic_region	Saalp_EIv1.0_0152010	RTXE	1_16.295_18.605	Thi_SB_LB_vs_PL_Pi
1	16809824	T	C	21,68	intergenic_region	Saalp_EIv1.0_0152010	RTXE	1_16.295_18.605	Thi_SB_LB_vs_PL_Pi
1	16809826	A	C	21,22	intergenic_region	Saalp_EIv1.0_0152010	RTXE	1_16.295_18.605	Thi_SB_LB_vs_PL_Pi
1	16809844	G	T	22,15	intergenic_region	Saalp_EIv1.0_0152010	RTXE	1_16.295_18.605	Thi_SB_LB_vs_PL_Pi
1	16810344	C	T	18,27	intergenic_region	Saalp_EIv1.0_0152010	RTXE	1_16.295_18.605	Thi_SB_LB_vs_PL_Pi
1	16810490	G	C	15,45	intergenic_region	Saalp_EIv1.0_0152010	RTXE	1_16.295_18.605	Thi_SB_LB_vs_PL_Pi
1	16816086	A	G	19,33	intergenic_region	Saalp_EIv1.0_0152010	RTXE	1_16.295_18.605	Thi_SB_LB_vs_PL_Pi
1	16816395	A	G	17,32	intergenic_region	Saalp_EIv1.0_0152010	RTXE	1_16.295_18.605	Thi_SB_LB_vs_PL_Pi
1	16822311	G	C	18,55	intergenic_region	Saalp_EIv1.0_0152010	RTXE	1_16.295_18.605	Thi_SB_LB_vs_PL_Pi
1	16823790	G	C	16,36	intergenic_region	Saalp_EIv1.0_0152010	RTXE	1_16.295_18.605	Thi_SB_LB_vs_PL_Pi
1	16825410	A	G	17,76	intergenic_region	Saalp_EIv1.0_0152010	RTXE	1_16.295_18.605	Thi_SB_LB_vs_PL_Pi
1	16825563	G	A	18,25	intergenic_region	Saalp_EIv1.0_0152010	RTXE	1_16.295_18.605	Thi_SB_LB_vs_PL_Pi
1	16829824	T	G	25,59	intergenic_region	Saalp_EIv1.0_0152010	RTXE	1_16.295_18.605	Thi_SB_LB_vs_PL_Pi
1	16829864	C	A	23	intergenic_region	Saalp_EIv1.0_0152010	RTXE	1_16.295_18.605	Thi_SB_LB_vs_PL_Pi
1	16831275	C	T	24,65	intergenic_region	Saalp_EIv1.0_0152010	RTXE	1_16.295_18.605	Thi_SB_LB_vs_PL_Pi
1	16835533	T	G	16,12	intergenic_region	Saalp_EIv1.0_0152010	RTXE	1_16.295_18.605	Thi_SB_LB_vs_PL_Pi
1	16839727	G	A	15,58	intergenic_region	Saalp_EIv1.0_0152010	RTXE	1_16.295_18.605	Thi_SB_LB_vs_PL_Pi
1	16839728	G	T	15,03	intergenic_region	Saalp_EIv1.0_0152010	RTXE	1_16.295_18.605	Thi_SB_LB_vs_PL_Pi
1	16839991	C	A	20,96	intergenic_region	Saalp_EIv1.0_0152010	RTXE	1_16.295_18.605	Thi_SB_LB_vs_PL_Pi
1	16843011	G	T	18,3	intergenic_region	Saalp_EIv1.0_0152010	RTXE	1_16.295_18.605	Thi_SB_LB_vs_PL_Pi
1	16847138	A	T	15,46	intergenic_region	Saalp_EIv1.0_0152010	RTXE	1_16.295_18.605	Thi_SB_LB_vs_PL_Pi
1	16849346	T	C	16,59	intergenic_region	Saalp_EIv1.0_0152010	RTXE	1_16.295_18.605	Thi_SB_LB_vs_PL_Pi
1	16851043	T	C	15,88	intergenic_region	Saalp_EIv1.0_0152010	RTXE	1_16.295_18.605	Thi_SB_LB_vs_PL_Pi
1	16853958	C	T	21,91	upstream_gene_variant	Saalp_EIv1.0_0152020	Unknown	1_16.295_18.605	Thi_SB_LB_vs_PL_Pi
1	16854068	C	G	16,01	upstream_gene_variant	Saalp_EIv1.0_0152020	Unknown	1_16.295_18.605	Thi_SB_LB_vs_PL_Pi
1	16855864	T	C	17,57	upstream_gene_variant	Saalp_EIv1.0_0152020	Unknown	1_16.295_18.605	Thi_SB_LB_vs_PL_Pi
1	16857119	C	T	17,87	upstream_gene_variant	Saalp_EIv1.0_0152020	Unknown	1_16.295_18.605	Thi_SB_LB_vs_PL_Pi
1	16864023	G	T	15,82	intron_variant	Saalp_EIv1.0_0152020	Unknown	1_16.295_18.605	Thi_SB_LB_vs_PL_Pi
1	16866946	C	T	19,22	intron_variant	Saalp_EIv1.0_0152020	Unknown	1_16.295_18.605	Thi_SB_LB_vs_PL_Pi
1	16867098	C	A	20,78	intron_variant	Saalp_EIv1.0_0152020	Unknown	1_16.295_18.605	Thi_SB_LB_vs_PL_Pi
1	16873052	T	A	18,36	intron_variant	Saalp_EIv1.0_0152020	Unknown	1_16.295_18.605	Thi_SB_LB_vs_PL_Pi
1	16873053	T	A	19,02	intron_variant	Saalp_EIv1.0_0152020	Unknown	1_16.295_18.605	Thi_SB_LB_vs_PL_Pi
1	16873054	T	A	19,72	intron_variant	Saalp_EIv1.0_0152020	Unknown	1_16.295_18.605	Thi_SB_LB_vs_PL_Pi
1	16874284	A	G	19,8	intron_variant	Saalp_EIv1.0_0152020	Unknown	1_16.295_18.605	Thi_SB_LB_vs_PL_Pi
1	16874307	A	G	17,19	intron_variant	Saalp_EIv1.0_0152020	Unknown	1_16.295_18.605	Thi_SB_LB_vs_PL_Pi
1	16874470	G	T	17,43	intron_variant	Saalp_EIv1.0_0152020	Unknown	1_16.295_18.605	Thi_SB_LB_vs_PL_Pi
1	16874643	C	A	15,75	intron_variant	Saalp_EIv1.0_0152020	Unknown	1_16.295_18.605	Thi_SB_LB_vs_PL_Pi
1	16875630	A	G	17,05	intron_variant	Saalp_EIv1.0_0152020	Unknown	1_16.295_18.605	Thi_SB_LB_vs_PL_Pi
1	16877669	A	G	16,62	intron_variant	Saalp_EIv1.0_0152020	Unknown	1_16.295_18.605	Thi_SB_LB_vs_PL_Pi
1	16877783	A	G	18,34	intron_variant	Saalp_EIv1.0_0152020	Unknown	1_16.295_18.605	Thi_SB_LB_vs_PL_Pi
1	16877872	T	A	15,85	intron_variant	Saalp_EIv1.0_0152020	Unknown	1_16.295_18.605	Thi_SB_LB_vs_PL_Pi
1	16879084	A	T	18,09	intron_variant	Saalp_EIv1.0_0152020	Unknown	1_16.295_18.605	Thi_SB_LB_vs_PL_Pi
1	16879416	C	T	21,06	intron_variant	Saalp_EIv1.0_0152020	Unknown	1_16.295_18.605	Thi_SB_LB_vs_PL_Pi
1	16879824	T	A	16,84	intron_variant	Saalp_EIv1.0_0152020	Unknown	1_16.295_18.605	Thi_SB_LB_vs_PL_Pi
1	16881602	C	G	17,11	intron_variant	Saalp_EIv1.0_0152020	Unknown	1_16.295_18.605	Thi_SB_LB_vs_PL_Pi
1	16881994	A	G	20,58	intron_variant	Saalp_EIv1.0_0152020	Unknown	1_16.295_18.605	Thi_SB_LB_vs_PL_Pi
1	16882043	G	T	20,86	intron_variant	Saalp_EIv1.0_0152020	Unknown	1_16.295_18.605	Thi_SB_LB_vs_PL_Pi
1	16882844	C	A	15,66	downstream_gene_variant	Saalp_EIv1.0_0152020	Unknown	1_16.295_18.605	Thi_SB_LB_vs_PL_Pi
1	16883539	G	T	19,09	downstream_gene_variant	Saalp_EIv1.0_0152020	Unknown	1_16.295_18.605	Thi_SB_LB_vs_PL_Pi
1	16884209	A	G	23,7	downstream_gene_variant	Saalp_EIv1.0_0152020	Unknown	1_16.295_18.605	Thi_SB_LB_vs_PL_Pi
1	16905393	C	T	18,82	intergenic_region	Saalp_EIv1.0_0152020	Unknown	1_16.295_18.605	Thi_SB_LB_vs_PL_Pi
1	16906161	T	C	15,09	intergenic_region	Saalp_EIv1.0_0152020	Unknown	1_16.295_18.605	Thi_SB_LB_vs_PL_Pi
1	16906162	A	G	15,17	intergenic_region	Saalp_EIv1.0_0152020	Unknown	1_16.295_18.605	Thi_SB_LB_vs_PL_Pi
1	16906170	A	T	16,16	intergenic_region	Saalp_EIv1.0_0152020	Unknown	1_16.295_18.605	Thi_SB_LB_vs_PL_Pi
1	16907622	T	C	21,17	intergenic_region	Saalp_EIv1.0_0152020	Unknown	1_16.295_18.605	Thi_SB_LB_vs_PL_Pi
1	16910369	G	C	20,58	intergenic_region	Saalp_EIv1.0_0152020	Unknown	1_16.295_18.605	Thi_SB_LB_vs_PL_Pi
1	16910602	T	G	19,62	intergenic_region	Saalp_EIv1.0_0152020	Unknown	1_16.295_18.605	Thi_SB_LB_vs_PL_Pi
1	16932745	G	T	15,62	upstream_gene_variant	Saalp_EIv1.0_0152030	Unknown	1_16.295_18.605	Thi_SB_LB_vs_PL_Pi
1	16936777	G	T	17,21	upstream_gene_variant	Saalp_EIv1.0_0152030	Unknown	1_16.295_18.605	Thi_SB_LB_vs_PL_Pi
1	16937042	T	C	19,03	upstream_gene_variant	Saalp_EIv1.0_0152030	Unknown	1_16.295_18.605	Thi_SB_LB_vs_PL_Pi
1	16937717	T	C	18,47	intergenic_region	Saalp_EIv1.0_0152030	Unknown	1_16.295_18.605	Thi_SB_LB_vs_PL_Pi
1	16938208	C	T	22,36	intergenic_region	Saalp_EIv1.0_0152030	Unknown	1_16.295_18.605	Thi_SB_LB_vs_PL_Pi
1	16938674	C	T	15,41	intergenic_region	Saalp_EIv1.0_0152030	Unknown	1_16.295_18.605	Thi_SB_LB_vs_PL_Pi
1	16939493	A	G	17,2	intergenic_region	Saalp_EIv1.0_0152030	Unknown	1_16.295_18.605	Thi_SB_LB_vs_PL_Pi
1	16941895	C	T	16,97	intergenic_region	Saalp_EIv1.0_0152030	Unknown	1_16.295_18.605	Thi_SB_LB_vs_PL_Pi
1	16942327	A	G	19,91	intergenic_region	Saalp_EIv1.0_0152030	Unknown	1_16.295_18.605	Thi_SB_LB_vs_PL_Pi
1	16942708	T	G	21,18	intergenic_region	Saalp_EIv1.0_0152030	Unknown	1_16.295_18.605	Thi_SB_LB_vs_PL_Pi
1	16944324	C	T	20,71	intergenic_region	Saalp_EIv1.0_0152030	Unknown	1_16.295_18.605	Thi_SB_LB_vs_PL_Pi
1	16950916	G	A	19,55	intergenic_region	Saalp_EIv1.0_0152030	Unknown	1_16.295_18.605	Thi_SB_LB_vs_PL_Pi
1	16950955	G	A	19,68	intergenic_region	Saalp_EIv1.0_0152030	Unknown	1_16.295_18.605	Thi_SB_LB_vs_PL_Pi
1	16951504	A	G	15,05	intergenic_region	Saalp_EIv1.0_0152030	Unknown	1_16.295_18.605	Thi_SB_LB_vs_PL_Pi
1	16951531	G	A	15,29	intergenic_region	Saalp_EIv1.0_0152030	Unknown	1_16.295_18.605	Thi_SB_LB_vs_PL_Pi
1	16951606	A	G	17,03	intergenic_region	Saalp_EIv1.0_0152030	Unknown	1_16.295_18.605	Thi_SB_LB_vs_PL_Pi
1	16951649	T	G	16,3	intergenic_region	Saalp_EIv1.0_0152030	Unknown	1_16.295_18.605	Thi_SB_LB_vs_PL_Pi
1	16952794	A	G	16,69	intergenic_region	Saalp_EIv1.0_0152030	Unknown	1_16.295_18.605	Thi_SB_LB_vs_PL_Pi
1	16952808	A	T	17,05	intergenic_region	Saalp_EIv1.0_0152030	Unknown	1_16.295_18.605	Thi_SB_LB_vs_PL_Pi
1	16952809	A	T	16,44	intergenic_region	Saalp_EIv1.0_0152030	Unknown	1_16.295_18.605	Thi_SB_LB_vs_PL_Pi
1	16953375	T	C	15,9	intergenic_region	Saalp_EIv1.0_0152030	Unknown	1_16.295_18.605	Thi_SB_LB_vs_PL_Pi
1	16961246	G	A	18,13	intergenic_region	Saalp_EIv1.0_0152030	Unknown	1_16.295_18.605	Thi_SB_LB_vs_PL_Pi
1	16961249	G	T	18,06	intergenic_region	Saalp_EIv1.0_0152030	Unknown	1_16.295_18.605	Thi_SB_LB_vs_PL_Pi
1	16961302	A	T	17,08	intergenic_region	Saalp_EIv1.0_0152030	Unknown	1_16.295_18.605	Thi_SB_LB_vs_PL_Pi
1	16961318	C	A	17,3	intergenic_region	Saalp_EIv1.0_0152030	Unknown	1_16.295_18.605	Thi_SB_LB_vs_PL_Pi
1	16961362	C	T	16,87	intergenic_region	Saalp_EIv1.0_0152030	Unknown	1_16.295_18.605	Thi_SB_LB_vs_PL_Pi
1	16961477	C	G	22,04	intergenic_region	Saalp_EIv1.0_0152030	Unknown	1_16.295_18.605	Thi_SB_LB_vs_PL_Pi
1	16961750	T	G	18,31	intergenic_region	Saalp_EIv1.0_0152030	Unknown	1_16.295_18.605	Thi_SB_LB_vs_PL_Pi
1	16961928	C	A	20,92	intergenic_region	Saalp_EIv1.0_0152030	Unknown	1_16.295_18.605	Thi_SB_LB_vs_PL_Pi
1	16961987	T	A	18,64	intergenic_region	Saalp_EIv1.0_0152030	Unknown	1_16.295_18.605	Thi_SB_LB_vs_PL_Pi
1	16962075	A	C	16,22	intergenic_region	Saalp_EIv1.0_0152030	Unknown	1_16.295_18.605	Thi_SB_LB_vs_PL_Pi
1	16963060	A	T	18,63	intergenic_region	Saalp_EIv1.0_0152030	Unknown	1_16.295_18.605	Thi_SB_LB_vs_PL_Pi
1	16963207	T	A	16,79	intergenic_region	Saalp_EIv1.0_0152030	Unknown	1_16.295_18.605	Thi_SB_LB_vs_PL_Pi
1	16963238	C	G	18,41	intergenic_region	Saalp_EIv1.0_0152030	Unknown	1_16.295_18.605	Thi_SB_LB_vs_PL_Pi
1	16963386	C	T	18,91	intergenic_region	Saalp_EIv1.0_0152030	Unknown	1_16.295_18.605	Thi_SB_LB_vs_PL_Pi
1	16963664	C	T	16,21	intergenic_region	Saalp_EIv1.0_0152030	Unknown	1_16.295_18.605	Thi_SB_LB_vs_PL_Pi
1	16963685	A	T	17,25	intergenic_region	Saalp_EIv1.0_0152030	Unknown	1_16.295_18.605	Thi_SB_LB_vs_PL_Pi
1	16963692	A	T	17,11	intergenic_region	Saalp_EIv1.0_0152030	Unknown	1_16.295_18.605	Thi_SB_LB_vs_PL_Pi
1	16963707	T	A	17,16	intergenic_region	Saalp_EIv1.0_0152030	Unknown	1_16.295_18.605	Thi_SB_LB_vs_PL_Pi
1	16963942	T	G	20,28	intergenic_region	Saalp_EIv1.0_0152030	Unknown	1_16.295_18.605	Thi_SB_LB_vs_PL_Pi
1	16963943	T	G	21,12	intergenic_region	Saalp_EIv1.0_0152030	Unknown	1_16.295_18.605	Thi_SB_LB_vs_PL_Pi
1	16964028	G	T	21,97	intergenic_region	Saalp_EIv1.0_0152030	Unknown	1_16.295_18.605	Thi_SB_LB_vs_PL_Pi
1	16964040	C	T	21,69	intergenic_region	Saalp_EIv1.0_0152030	Unknown	1_16.295_18.605	Thi_SB_LB_vs_PL_Pi
1	16964259	C	G	18,7	intergenic_region	Saalp_EIv1.0_0152030	Unknown	1_16.295_18.605	Thi_SB_LB_vs_PL_Pi
1	16964856	A	G	16,11	intergenic_region	Saalp_EIv1.0_0152030	Unknown	1_16.295_18.605	Thi_SB_LB_vs_PL_Pi
1	16965039	A	G	19,17	intergenic_region	Saalp_EIv1.0_0152030	Unknown	1_16.295_18.605	Thi_SB_LB_vs_PL_Pi
1	16975537	C	T	17,6	intergenic_region	Saalp_EIv1.0_0152030	Unknown	1_16.295_18.605	Thi_SB_LB_vs_PL_Pi
1	16975666	A	G	15,91	intergenic_region	Saalp_EIv1.0_0152030	Unknown	1_16.295_18.605	Thi_SB_LB_vs_PL_Pi
1	16983767	C	G	15,76	intergenic_region	Saalp_EIv1.0_0152030	Unknown	1_16.295_18.605	Thi_SB_LB_vs_PL_Pi
1	16984072	C	T	19,33	intergenic_region	Saalp_EIv1.0_0152030	Unknown	1_16.295_18.605	Thi_SB_LB_vs_PL_Pi
1	16984118	A	G	20,71	intergenic_region	Saalp_EIv1.0_0152030	Unknown	1_16.295_18.605	Thi_SB_LB_vs_PL_Pi
1	16984636	A	T	17,18	intergenic_region	Saalp_EIv1.0_0152030	Unknown	1_16.295_18.605	Thi_SB_LB_vs_PL_Pi
1	16984641	G	T	17,18	intergenic_region	Saalp_EIv1.0_0152030	Unknown	1_16.295_18.605	Thi_SB_LB_vs_PL_Pi
1	16984992	A	C	19,81	intergenic_region	Saalp_EIv1.0_0152030	Unknown	1_16.295_18.605	Thi_SB_LB_vs_PL_Pi
1	16985346	A	G	17,67	intergenic_region	Saalp_EIv1.0_0152030	Unknown	1_16.295_18.605	Thi_SB_LB_vs_PL_Pi
1	16985907	T	G	15,79	intergenic_region	Saalp_EIv1.0_0152030	Unknown	1_16.295_18.605	Thi_SB_LB_vs_PL_Pi
1	16985926	A	G	16,82	intergenic_region	Saalp_EIv1.0_0152030	Unknown	1_16.295_18.605	Thi_SB_LB_vs_PL_Pi
1	16986009	C	A	15,37	intergenic_region	Saalp_EIv1.0_0152030	Unknown	1_16.295_18.605	Thi_SB_LB_vs_PL_Pi
1	16986069	T	C	17,25	intergenic_region	Saalp_EIv1.0_0152030	Unknown	1_16.295_18.605	Thi_SB_LB_vs_PL_Pi
1	16986105	T	A	17,51	intergenic_region	Saalp_EIv1.0_0152030	Unknown	1_16.295_18.605	Thi_SB_LB_vs_PL_Pi
1	16994691	C	T	16,64	intergenic_region	Saalp_EIv1.0_0152030	Unknown	1_16.295_18.605	Thi_SB_LB_vs_PL_Pi
1	16994753	A	G	15,65	intergenic_region	Saalp_EIv1.0_0152030	Unknown	1_16.295_18.605	Thi_SB_LB_vs_PL_Pi
1	16994888	A	G	16,6	intergenic_region	Saalp_EIv1.0_0152030	Unknown	1_16.295_18.605	Thi_SB_LB_vs_PL_Pi
1	16995025	T	C	17,85	intergenic_region	Saalp_EIv1.0_0152030	Unknown	1_16.295_18.605	Thi_SB_LB_vs_PL_Pi
1	16995384	C	T	19,93	intergenic_region	Saalp_EIv1.0_0152030	Unknown	1_16.295_18.605	Thi_SB_LB_vs_PL_Pi
1	16995554	A	G	16,67	intergenic_region	Saalp_EIv1.0_0152030	Unknown	1_16.295_18.605	Thi_SB_LB_vs_PL_Pi
1	16996387	T	G	18,3	intergenic_region	Saalp_EIv1.0_0152030	Unknown	1_16.295_18.605	Thi_SB_LB_vs_PL_Pi
1	16996488	C	T	18,19	intergenic_region	Saalp_EIv1.0_0152030	Unknown	1_16.295_18.605	Thi_SB_LB_vs_PL_Pi
1	16996796	T	C	16,82	intergenic_region	Saalp_EIv1.0_0152030	Unknown	1_16.295_18.605	Thi_SB_LB_vs_PL_Pi
1	16997113	C	A	15,25	intergenic_region	Saalp_EIv1.0_0152030	Unknown	1_16.295_18.605	Thi_SB_LB_vs_PL_Pi
1	16997476	T	G	19,6	intergenic_region	Saalp_EIv1.0_0152030	Unknown	1_16.295_18.605	Thi_SB_LB_vs_PL_Pi
1	16998684	C	A	24,74	intergenic_region	Saalp_EIv1.0_0152030	Unknown	1_16.295_18.605	Thi_SB_LB_vs_PL_Pi
1	16998698	A	C	25,57	intergenic_region	Saalp_EIv1.0_0152030	Unknown	1_16.295_18.605	Thi_SB_LB_vs_PL_Pi
1	16998728	G	C	22,98	intergenic_region	Saalp_EIv1.0_0152030	Unknown	1_16.295_18.605	Thi_SB_LB_vs_PL_Pi
1	16998782	T	C	21,09	intergenic_region	Saalp_EIv1.0_0152030	Unknown	1_16.295_18.605	Thi_SB_LB_vs_PL_Pi
1	16998864	A	C	20,34	intergenic_region	Saalp_EIv1.0_0152030	Unknown	1_16.295_18.605	Thi_SB_LB_vs_PL_Pi
1	16998992	T	C	18,08	intergenic_region	Saalp_EIv1.0_0152030	Unknown	1_16.295_18.605	Thi_SB_LB_vs_PL_Pi
1	16999025	A	G	16,42	intergenic_region	Saalp_EIv1.0_0152030	Unknown	1_16.295_18.605	Thi_SB_LB_vs_PL_Pi
1	16999194	A	G	15,37	intergenic_region	Saalp_EIv1.0_0152030	Unknown	1_16.295_18.605	Thi_SB_LB_vs_PL_Pi
1	17001759	A	T	16,86	intergenic_region	Saalp_EIv1.0_0152030	Unknown	1_16.295_18.605	Thi_SB_LB_vs_PL_Pi
1	17001962	C	T	18,21	intergenic_region	Saalp_EIv1.0_0152030	Unknown	1_16.295_18.605	Thi_SB_LB_vs_PL_Pi
1	17002671	T	A	18,62	intergenic_region	Saalp_EIv1.0_0152030	Unknown	1_16.295_18.605	Thi_SB_LB_vs_PL_Pi
1	17002674	T	C	19,89	intergenic_region	Saalp_EIv1.0_0152030	Unknown	1_16.295_18.605	Thi_SB_LB_vs_PL_Pi
1	17002765	C	T	23,41	intergenic_region	Saalp_EIv1.0_0152030	Unknown	1_16.295_18.605	Thi_SB_LB_vs_PL_Pi
1	17002768	T	A	18,39	intergenic_region	Saalp_EIv1.0_0152030	Unknown	1_16.295_18.605	Thi_SB_LB_vs_PL_Pi
1	17002853	A	G	18,61	intergenic_region	Saalp_EIv1.0_0152030	Unknown	1_16.295_18.605	Thi_SB_LB_vs_PL_Pi
1	17002883	G	C	21,56	intergenic_region	Saalp_EIv1.0_0152030	Unknown	1_16.295_18.605	Thi_SB_LB_vs_PL_Pi
1	17002985	C	T	21,13	intergenic_region	Saalp_EIv1.0_0152030	Unknown	1_16.295_18.605	Thi_SB_LB_vs_PL_Pi
1	17003107	C	T	20,5	intergenic_region	Saalp_EIv1.0_0152030	Unknown	1_16.295_18.605	Thi_SB_LB_vs_PL_Pi
1	17003141	C	A	22,18	intergenic_region	Saalp_EIv1.0_0152030	Unknown	1_16.295_18.605	Thi_SB_LB_vs_PL_Pi
1	17003163	T	C	22,1	intergenic_region	Saalp_EIv1.0_0152030	Unknown	1_16.295_18.605	Thi_SB_LB_vs_PL_Pi
1	17003334	G	A	22,07	intergenic_region	Saalp_EIv1.0_0152030	Unknown	1_16.295_18.605	Thi_SB_LB_vs_PL_Pi
1	17003382	C	T	19,76	intergenic_region	Saalp_EIv1.0_0152030	Unknown	1_16.295_18.605	Thi_SB_LB_vs_PL_Pi
1	17003387	C	T	19,34	intergenic_region	Saalp_EIv1.0_0152030	Unknown	1_16.295_18.605	Thi_SB_LB_vs_PL_Pi
1	17003694	T	C	15,37	intergenic_region	Saalp_EIv1.0_0152030	Unknown	1_16.295_18.605	Thi_SB_LB_vs_PL_Pi
1	17003959	A	C	20,24	intergenic_region	Saalp_EIv1.0_0152030	Unknown	1_16.295_18.605	Thi_SB_LB_vs_PL_Pi
1	17004002	A	C	18,99	intergenic_region	Saalp_EIv1.0_0152030	Unknown	1_16.295_18.605	Thi_SB_LB_vs_PL_Pi
1	17004037	C	T	19,01	intergenic_region	Saalp_EIv1.0_0152030	Unknown	1_16.295_18.605	Thi_SB_LB_vs_PL_Pi
1	17004210	C	T	17,06	intergenic_region	Saalp_EIv1.0_0152030	Unknown	1_16.295_18.605	Thi_SB_LB_vs_PL_Pi
1	17004511	T	C	17,13	intergenic_region	Saalp_EIv1.0_0152030	Unknown	1_16.295_18.605	Thi_SB_LB_vs_PL_Pi
1	17004859	A	C	18,61	intergenic_region	Saalp_EIv1.0_0152030	Unknown	1_16.295_18.605	Thi_SB_LB_vs_PL_Pi
1	17004963	G	C	19,67	intergenic_region	Saalp_EIv1.0_0152030	Unknown	1_16.295_18.605	Thi_SB_LB_vs_PL_Pi
1	17005266	G	A	20,16	intergenic_region	Saalp_EIv1.0_0152030	Unknown	1_16.295_18.605	Thi_SB_LB_vs_PL_Pi
1	17006271	T	C	20,11	intergenic_region	Saalp_EIv1.0_0152030	Unknown	1_16.295_18.605	Thi_SB_LB_vs_PL_Pi
1	17010083	G	A	15,28	intergenic_region	Saalp_EIv1.0_0152030	Unknown	1_16.295_18.605	Thi_SB_LB_vs_PL_Pi
1	17011988	T	C	17,35	intergenic_region	Saalp_EIv1.0_0152030	Unknown	1_16.295_18.605	Thi_SB_LB_vs_PL_Pi
1	17012121	T	A	20,2	intergenic_region	Saalp_EIv1.0_0152030	Unknown	1_16.295_18.605	Thi_SB_LB_vs_PL_Pi
1	17012479	G	C	22,41	intergenic_region	Saalp_EIv1.0_0152030	Unknown	1_16.295_18.605	Thi_SB_LB_vs_PL_Pi
1	17012494	A	G	22,3	intergenic_region	Saalp_EIv1.0_0152030	Unknown	1_16.295_18.605	Thi_SB_LB_vs_PL_Pi
1	17013013	A	G	22,48	intergenic_region	Saalp_EIv1.0_0152030	Unknown	1_16.295_18.605	Thi_SB_LB_vs_PL_Pi
1	17013287	T	G	18,09	intergenic_region	Saalp_EIv1.0_0152030	Unknown	1_16.295_18.605	Thi_SB_LB_vs_PL_Pi
1	17018482	T	G	15,61	intergenic_region	Saalp_EIv1.0_0152030	Unknown	1_16.295_18.605	Thi_SB_LB_vs_PL_Pi
1	17019572	G	T	16,14	intergenic_region	Saalp_EIv1.0_0152030	Unknown	1_16.295_18.605	Thi_SB_LB_vs_PL_Pi
1	17021284	C	T	15,9	intergenic_region	Saalp_EIv1.0_0152030	Unknown	1_16.295_18.605	Thi_SB_LB_vs_PL_Pi
1	17022332	A	G	18,79	intergenic_region	Saalp_EIv1.0_0152030	Unknown	1_16.295_18.605	Thi_SB_LB_vs_PL_Pi
1	17022905	C	T	16,95	intergenic_region	Saalp_EIv1.0_0152030	Unknown	1_16.295_18.605	Thi_SB_LB_vs_PL_Pi
1	17023140	C	A	17,74	intergenic_region	Saalp_EIv1.0_0152030	Unknown	1_16.295_18.605	Thi_SB_LB_vs_PL_Pi
1	17023149	A	G	16,69	intergenic_region	Saalp_EIv1.0_0152030	Unknown	1_16.295_18.605	Thi_SB_LB_vs_PL_Pi
1	17026128	A	G	15,32	intergenic_region	Saalp_EIv1.0_0152030	Unknown	1_16.295_18.605	Thi_SB_LB_vs_PL_Pi
1	17026397	C	A	15,33	intergenic_region	Saalp_EIv1.0_0152030	Unknown	1_16.295_18.605	Thi_SB_LB_vs_PL_Pi
1	17027932	C	A	18,95	intergenic_region	Saalp_EIv1.0_0152030	Unknown	1_16.295_18.605	Thi_SB_LB_vs_PL_Pi
1	17032296	C	T	25,33	intergenic_region	Saalp_EIv1.0_0152030	Unknown	1_16.295_18.605	Thi_SB_LB_vs_PL_Pi
1	17032743	C	T	21,33	intergenic_region	Saalp_EIv1.0_0152030	Unknown	1_16.295_18.605	Thi_SB_LB_vs_PL_Pi
1	17032820	C	T	18,88	intergenic_region	Saalp_EIv1.0_0152030	Unknown	1_16.295_18.605	Thi_SB_LB_vs_PL_Pi
1	17033631	A	C	19,06	intergenic_region	Saalp_EIv1.0_0152030	Unknown	1_16.295_18.605	Thi_SB_LB_vs_PL_Pi
1	17033796	A	G	23,07	intergenic_region	Saalp_EIv1.0_0152030	Unknown	1_16.295_18.605	Thi_SB_LB_vs_PL_Pi
1	17033840	G	A	21,23	intergenic_region	Saalp_EIv1.0_0152030	Unknown	1_16.295_18.605	Thi_SB_LB_vs_PL_Pi
1	17033878	A	T	19,29	intergenic_region	Saalp_EIv1.0_0152030	Unknown	1_16.295_18.605	Thi_SB_LB_vs_PL_Pi
1	17034435	C	G	23,89	intergenic_region	Saalp_EIv1.0_0152030	Unknown	1_16.295_18.605	Thi_SB_LB_vs_PL_Pi
1	17034871	C	T	22,16	intergenic_region	Saalp_EIv1.0_0152030	Unknown	1_16.295_18.605	Thi_SB_LB_vs_PL_Pi
1	17035312	C	T	17,38	intergenic_region	Saalp_EIv1.0_0152030	Unknown	1_16.295_18.605	Thi_SB_LB_vs_PL_Pi
1	17035522	T	G	19,71	intergenic_region	Saalp_EIv1.0_0152030	Unknown	1_16.295_18.605	Thi_SB_LB_vs_PL_Pi
1	17035545	C	T	17,87	intergenic_region	Saalp_EIv1.0_0152030	Unknown	1_16.295_18.605	Thi_SB_LB_vs_PL_Pi
1	17035563	C	T	17,73	intergenic_region	Saalp_EIv1.0_0152030	Unknown	1_16.295_18.605	Thi_SB_LB_vs_PL_Pi
1	17035564	A	G	17,6	intergenic_region	Saalp_EIv1.0_0152030	Unknown	1_16.295_18.605	Thi_SB_LB_vs_PL_Pi
1	17035863	A	G	19,67	intergenic_region	Saalp_EIv1.0_0152030	Unknown	1_16.295_18.605	Thi_SB_LB_vs_PL_Pi
1	17035955	C	T	21,06	intergenic_region	Saalp_EIv1.0_0152030	Unknown	1_16.295_18.605	Thi_SB_LB_vs_PL_Pi
1	17036474	T	C	18,92	intergenic_region	Saalp_EIv1.0_0152030	Unknown	1_16.295_18.605	Thi_SB_LB_vs_PL_Pi
1	17036479	C	T	18,31	intergenic_region	Saalp_EIv1.0_0152030	Unknown	1_16.295_18.605	Thi_SB_LB_vs_PL_Pi
1	17037160	A	G	15,7	intergenic_region	Saalp_EIv1.0_0152030	Unknown	1_16.295_18.605	Thi_SB_LB_vs_PL_Pi
1	17039656	T	C	15,03	intergenic_region	Saalp_EIv1.0_0152030	Unknown	1_16.295_18.605	Thi_SB_LB_vs_PL_Pi
1	17039762	T	A	15,98	intergenic_region	Saalp_EIv1.0_0152030	Unknown	1_16.295_18.605	Thi_SB_LB_vs_PL_Pi
1	17039779	G	A	19,68	intergenic_region	Saalp_EIv1.0_0152030	Unknown	1_16.295_18.605	Thi_SB_LB_vs_PL_Pi
1	17039892	C	T	16,68	intergenic_region	Saalp_EIv1.0_0152030	Unknown	1_16.295_18.605	Thi_SB_LB_vs_PL_Pi
1	17040054	A	T	17,93	intergenic_region	Saalp_EIv1.0_0152030	Unknown	1_16.295_18.605	Thi_SB_LB_vs_PL_Pi
1	17040179	A	T	17,96	intergenic_region	Saalp_EIv1.0_0152030	Unknown	1_16.295_18.605	Thi_SB_LB_vs_PL_Pi
1	17040210	T	C	19,68	intergenic_region	Saalp_EIv1.0_0152030	Unknown	1_16.295_18.605	Thi_SB_LB_vs_PL_Pi
1	17040385	A	T	18,4	intergenic_region	Saalp_EIv1.0_0152030	Unknown	1_16.295_18.605	Thi_SB_LB_vs_PL_Pi
1	17040411	C	A	17,79	intergenic_region	Saalp_EIv1.0_0152030	Unknown	1_16.295_18.605	Thi_SB_LB_vs_PL_Pi
1	17040419	T	C	17,35	intergenic_region	Saalp_EIv1.0_0152030	Unknown	1_16.295_18.605	Thi_SB_LB_vs_PL_Pi
1	17040425	C	T	18,17	intergenic_region	Saalp_EIv1.0_0152030	Unknown	1_16.295_18.605	Thi_SB_LB_vs_PL_Pi
1	17040608	A	G	18,06	intergenic_region	Saalp_EIv1.0_0152030	Unknown	1_16.295_18.605	Thi_SB_LB_vs_PL_Pi
1	17040878	C	G	18,96	intergenic_region	Saalp_EIv1.0_0152030	Unknown	1_16.295_18.605	Thi_SB_LB_vs_PL_Pi
1	17040984	T	C	21,5	intergenic_region	Saalp_EIv1.0_0152030	Unknown	1_16.295_18.605	Thi_SB_LB_vs_PL_Pi
1	17041029	G	T	20,25	intergenic_region	Saalp_EIv1.0_0152030	Unknown	1_16.295_18.605	Thi_SB_LB_vs_PL_Pi
1	17041074	G	T	20,21	intergenic_region	Saalp_EIv1.0_0152030	Unknown	1_16.295_18.605	Thi_SB_LB_vs_PL_Pi
1	17041088	C	T	22,57	intergenic_region	Saalp_EIv1.0_0152030	Unknown	1_16.295_18.605	Thi_SB_LB_vs_PL_Pi
1	17041195	G	C	16,37	intergenic_region	Saalp_EIv1.0_0152030	Unknown	1_16.295_18.605	Thi_SB_LB_vs_PL_Pi
1	17041478	C	T	16,25	intergenic_region	Saalp_EIv1.0_0152030	Unknown	1_16.295_18.605	Thi_SB_LB_vs_PL_Pi
1	17041810	G	A	15,67	intergenic_region	Saalp_EIv1.0_0152030	Unknown	1_16.295_18.605	Thi_SB_LB_vs_PL_Pi
1	17042489	G	A	17,16	intergenic_region	Saalp_EIv1.0_0152030	Unknown	1_16.295_18.605	Thi_SB_LB_vs_PL_Pi
1	17042633	T	A	16,37	intergenic_region	Saalp_EIv1.0_0152030	Unknown	1_16.295_18.605	Thi_SB_LB_vs_PL_Pi
1	17042638	A	G	15,98	intergenic_region	Saalp_EIv1.0_0152030	Unknown	1_16.295_18.605	Thi_SB_LB_vs_PL_Pi
1	17042723	G	A	15,13	intergenic_region	Saalp_EIv1.0_0152030	Unknown	1_16.295_18.605	Thi_SB_LB_vs_PL_Pi
1	17042980	A	G	16,24	intergenic_region	Saalp_EIv1.0_0152030	Unknown	1_16.295_18.605	Thi_SB_LB_vs_PL_Pi
1	17042987	C	A	16,8	intergenic_region	Saalp_EIv1.0_0152030	Unknown	1_16.295_18.605	Thi_SB_LB_vs_PL_Pi
1	17043030	T	A	15,92	intergenic_region	Saalp_EIv1.0_0152030	Unknown	1_16.295_18.605	Thi_SB_LB_vs_PL_Pi
1	17043124	C	T	16,43	intergenic_region	Saalp_EIv1.0_0152030	Unknown	1_16.295_18.605	Thi_SB_LB_vs_PL_Pi
1	17043125	C	T	16,61	intergenic_region	Saalp_EIv1.0_0152030	Unknown	1_16.295_18.605	Thi_SB_LB_vs_PL_Pi
1	17043164	C	T	18,39	intergenic_region	Saalp_EIv1.0_0152030	Unknown	1_16.295_18.605	Thi_SB_LB_vs_PL_Pi
1	17043193	T	G	19,59	intergenic_region	Saalp_EIv1.0_0152030	Unknown	1_16.295_18.605	Thi_SB_LB_vs_PL_Pi
1	17043690	T	C	19,93	intergenic_region	Saalp_EIv1.0_0152030	Unknown	1_16.295_18.605	Thi_SB_LB_vs_PL_Pi
1	17043758	C	A	18,81	intergenic_region	Saalp_EIv1.0_0152030	Unknown	1_16.295_18.605	Thi_SB_LB_vs_PL_Pi
1	17043806	A	T	16,42	intergenic_region	Saalp_EIv1.0_0152030	Unknown	1_16.295_18.605	Thi_SB_LB_vs_PL_Pi
1	17043824	C	T	15,03	intergenic_region	Saalp_EIv1.0_0152030	Unknown	1_16.295_18.605	Thi_SB_LB_vs_PL_Pi
1	17044267	A	G	21,29	intergenic_region	Saalp_EIv1.0_0152030	Unknown	1_16.295_18.605	Thi_SB_LB_vs_PL_Pi
1	17044271	T	C	21,74	intergenic_region	Saalp_EIv1.0_0152030	Unknown	1_16.295_18.605	Thi_SB_LB_vs_PL_Pi
1	17044367	G	C	17,13	intergenic_region	Saalp_EIv1.0_0152030	Unknown	1_16.295_18.605	Thi_SB_LB_vs_PL_Pi
1	17044416	G	A	18,92	intergenic_region	Saalp_EIv1.0_0152030	Unknown	1_16.295_18.605	Thi_SB_LB_vs_PL_Pi
1	17044472	C	T	20,41	intergenic_region	Saalp_EIv1.0_0152030	Unknown	1_16.295_18.605	Thi_SB_LB_vs_PL_Pi
1	17044539	T	A	17,94	intergenic_region	Saalp_EIv1.0_0152030	Unknown	1_16.295_18.605	Thi_SB_LB_vs_PL_Pi
1	17044541	T	C	17,8	intergenic_region	Saalp_EIv1.0_0152030	Unknown	1_16.295_18.605	Thi_SB_LB_vs_PL_Pi
1	17044579	T	A	17,98	intergenic_region	Saalp_EIv1.0_0152030	Unknown	1_16.295_18.605	Thi_SB_LB_vs_PL_Pi
1	17044581	A	G	19,25	intergenic_region	Saalp_EIv1.0_0152030	Unknown	1_16.295_18.605	Thi_SB_LB_vs_PL_Pi
1	17044844	A	C	22,2	intergenic_region	Saalp_EIv1.0_0152030	Unknown	1_16.295_18.605	Thi_SB_LB_vs_PL_Pi
1	17044889	G	T	24,54	intergenic_region	Saalp_EIv1.0_0152030	Unknown	1_16.295_18.605	Thi_SB_LB_vs_PL_Pi
1	17044911	A	G	22,96	intergenic_region	Saalp_EIv1.0_0152030	Unknown	1_16.295_18.605	Thi_SB_LB_vs_PL_Pi
1	17045001	G	C	20,24	intergenic_region	Saalp_EIv1.0_0152030	Unknown	1_16.295_18.605	Thi_SB_LB_vs_PL_Pi
1	17045114	A	G	15,46	intergenic_region	Saalp_EIv1.0_0152030	Unknown	1_16.295_18.605	Thi_SB_LB_vs_PL_Pi
1	17045241	G	A	17,64	intergenic_region	Saalp_EIv1.0_0152030	Unknown	1_16.295_18.605	Thi_SB_LB_vs_PL_Pi
1	17045336	A	C	17,81	intergenic_region	Saalp_EIv1.0_0152030	Unknown	1_16.295_18.605	Thi_SB_LB_vs_PL_Pi
1	17045572	G	C	17,11	intergenic_region	Saalp_EIv1.0_0152030	Unknown	1_16.295_18.605	Thi_SB_LB_vs_PL_Pi
1	17046990	T	A	18,37	intergenic_region	Saalp_EIv1.0_0152030	Unknown	1_16.295_18.605	Thi_SB_LB_vs_PL_Pi
1	17047033	A	G	18,13	intergenic_region	Saalp_EIv1.0_0152030	Unknown	1_16.295_18.605	Thi_SB_LB_vs_PL_Pi
1	17047067	T	C	21,03	intergenic_region	Saalp_EIv1.0_0152030	Unknown	1_16.295_18.605	Thi_SB_LB_vs_PL_Pi
1	17047134	G	T	17,05	intergenic_region	Saalp_EIv1.0_0152030	Unknown	1_16.295_18.605	Thi_SB_LB_vs_PL_Pi
1	17047161	C	A	17,95	intergenic_region	Saalp_EIv1.0_0152030	Unknown	1_16.295_18.605	Thi_SB_LB_vs_PL_Pi
1	17047206	G	A	15,39	intergenic_region	Saalp_EIv1.0_0152030	Unknown	1_16.295_18.605	Thi_SB_LB_vs_PL_Pi
1	17047444	T	G	19,42	intergenic_region	Saalp_EIv1.0_0152030	Unknown	1_16.295_18.605	Thi_SB_LB_vs_PL_Pi
1	17047646	A	C	19,15	intergenic_region	Saalp_EIv1.0_0152030	Unknown	1_16.295_18.605	Thi_SB_LB_vs_PL_Pi
1	17047680	T	G	20,17	intergenic_region	Saalp_EIv1.0_0152030	Unknown	1_16.295_18.605	Thi_SB_LB_vs_PL_Pi
1	17047696	T	A	20,04	intergenic_region	Saalp_EIv1.0_0152030	Unknown	1_16.295_18.605	Thi_SB_LB_vs_PL_Pi
1	17047702	G	T	18,53	intergenic_region	Saalp_EIv1.0_0152030	Unknown	1_16.295_18.605	Thi_SB_LB_vs_PL_Pi
1	17047703	G	T	20,47	intergenic_region	Saalp_EIv1.0_0152030	Unknown	1_16.295_18.605	Thi_SB_LB_vs_PL_Pi
1	17047759	T	A	20,15	intergenic_region	Saalp_EIv1.0_0152030	Unknown	1_16.295_18.605	Thi_SB_LB_vs_PL_Pi
1	17047784	G	A	20,64	intergenic_region	Saalp_EIv1.0_0152030	Unknown	1_16.295_18.605	Thi_SB_LB_vs_PL_Pi
1	17051477	C	T	16,42	intergenic_region	Saalp_EIv1.0_0152030	Unknown	1_16.295_18.605	Thi_SB_LB_vs_PL_Pi
1	17051661	C	T	15,05	intergenic_region	Saalp_EIv1.0_0152030	Unknown	1_16.295_18.605	Thi_SB_LB_vs_PL_Pi
1	17053975	G	C	19,86	intergenic_region	Saalp_EIv1.0_0152030	Unknown	1_16.295_18.605	Thi_SB_LB_vs_PL_Pi
1	17054291	A	G	20,83	intergenic_region	Saalp_EIv1.0_0152030	Unknown	1_16.295_18.605	Thi_SB_LB_vs_PL_Pi
1	17054382	G	A	20,88	intergenic_region	Saalp_EIv1.0_0152030	Unknown	1_16.295_18.605	Thi_SB_LB_vs_PL_Pi
1	17054637	A	G	15,25	intergenic_region	Saalp_EIv1.0_0152030	Unknown	1_16.295_18.605	Thi_SB_LB_vs_PL_Pi
1	17054775	G	T	20,72	intergenic_region	Saalp_EIv1.0_0152030	Unknown	1_16.295_18.605	Thi_SB_LB_vs_PL_Pi
1	17055403	C	T	21,36	intergenic_region	Saalp_EIv1.0_0152030	Unknown	1_16.295_18.605	Thi_SB_LB_vs_PL_Pi
1	17055563	A	C	19,26	intergenic_region	Saalp_EIv1.0_0152030	Unknown	1_16.295_18.605	Thi_SB_LB_vs_PL_Pi
1	17055581	T	C	18,18	intergenic_region	Saalp_EIv1.0_0152030	Unknown	1_16.295_18.605	Thi_SB_LB_vs_PL_Pi
1	17057177	G	T	21,99	intergenic_region	Saalp_EIv1.0_0152030	Unknown	1_16.295_18.605	Thi_SB_LB_vs_PL_Pi
1	17057193	C	G	21,9	intergenic_region	Saalp_EIv1.0_0152030	Unknown	1_16.295_18.605	Thi_SB_LB_vs_PL_Pi
1	17057194	T	A	21,72	intergenic_region	Saalp_EIv1.0_0152030	Unknown	1_16.295_18.605	Thi_SB_LB_vs_PL_Pi
1	17057293	T	C	15,63	intergenic_region	Saalp_EIv1.0_0152030	Unknown	1_16.295_18.605	Thi_SB_LB_vs_PL_Pi
1	17057348	C	T	21,17	intergenic_region	Saalp_EIv1.0_0152030	Unknown	1_16.295_18.605	Thi_SB_LB_vs_PL_Pi
1	17067908	A	G	19,16	intron_variant	Saalp_EIv1.0_0152040	Unknown	1_16.295_18.605	Thi_SB_LB_vs_PL_Pi
1	17068015	G	T	16,06	intron_variant	Saalp_EIv1.0_0152040	Unknown	1_16.295_18.605	Thi_SB_LB_vs_PL_Pi
1	17068158	A	C	21,74	intron_variant	Saalp_EIv1.0_0152040	Unknown	1_16.295_18.605	Thi_SB_LB_vs_PL_Pi
1	17068343	A	G	15,94	intron_variant	Saalp_EIv1.0_0152040	Unknown	1_16.295_18.605	Thi_SB_LB_vs_PL_Pi
1	17069315	G	A	15,46	intron_variant	Saalp_EIv1.0_0152040	Unknown	1_16.295_18.605	Thi_SB_LB_vs_PL_Pi
1	17069626	A	T	16,05	intron_variant	Saalp_EIv1.0_0152040	Unknown	1_16.295_18.605	Thi_SB_LB_vs_PL_Pi
1	17069792	A	G	21,12	intron_variant	Saalp_EIv1.0_0152040	Unknown	1_16.295_18.605	Thi_SB_LB_vs_PL_Pi
1	17069977	G	C	20,08	intron_variant	Saalp_EIv1.0_0152040	Unknown	1_16.295_18.605	Thi_SB_LB_vs_PL_Pi
1	17080117	C	T	19,49	intron_variant	Saalp_EIv1.0_0152040	Unknown	1_16.295_18.605	Thi_SB_LB_vs_PL_Pi
1	17080727	C	T	16,11	intron_variant	Saalp_EIv1.0_0152040	Unknown	1_16.295_18.605	Thi_SB_LB_vs_PL_Pi
1	17080943	T	G	15,18	intron_variant	Saalp_EIv1.0_0152040	Unknown	1_16.295_18.605	Thi_SB_LB_vs_PL_Pi
1	17081661	T	C	17,58	intron_variant	Saalp_EIv1.0_0152040	Unknown	1_16.295_18.605	Thi_SB_LB_vs_PL_Pi
1	17083206	C	T	17,74	intron_variant	Saalp_EIv1.0_0152040	Unknown	1_16.295_18.605	Thi_SB_LB_vs_PL_Pi
1	17083239	C	A	15,35	intron_variant	Saalp_EIv1.0_0152040	Unknown	1_16.295_18.605	Thi_SB_LB_vs_PL_Pi
1	17083557	T	G	24,72	intron_variant	Saalp_EIv1.0_0152040	Unknown	1_16.295_18.605	Thi_SB_LB_vs_PL_Pi
1	17083559	A	T	25,22	intron_variant	Saalp_EIv1.0_0152040	Unknown	1_16.295_18.605	Thi_SB_LB_vs_PL_Pi
1	17085684	C	T	16,16	intron_variant	Saalp_EIv1.0_0152040	Unknown	1_16.295_18.605	Thi_SB_LB_vs_PL_Pi
1	17087048	C	T	18,57	intron_variant	Saalp_EIv1.0_0152040	Unknown	1_16.295_18.605	Thi_SB_LB_vs_PL_Pi
1	17090563	C	T	16,27	intron_variant	Saalp_EIv1.0_0152040	Unknown	1_16.295_18.605	Thi_SB_LB_vs_PL_Pi
1	17092140	T	G	19,54	intron_variant	Saalp_EIv1.0_0152040	Unknown	1_16.295_18.605	Thi_SB_LB_vs_PL_Pi
1	17093688	C	T	15,38	synonymous_variant	Saalp_EIv1.0_0152040	Unknown	1_16.295_18.605	Thi_SB_LB_vs_PL_Pi
1	17094863	G	A	17,26	downstream_gene_variant	Saalp_EIv1.0_0152040	Unknown	1_16.295_18.605	Thi_SB_LB_vs_PL_Pi
1	17103973	G	A	17,89	intergenic_region	Saalp_EIv1.0_0152040	Unknown	1_16.295_18.605	Thi_SB_LB_vs_PL_Pi
1	17115910	T	G	18,07	intergenic_region	Saalp_EIv1.0_0152040	Unknown	1_16.295_18.605	Thi_SB_LB_vs_PL_Pi
1	17121504	T	A	16,05	intergenic_region	Saalp_EIv1.0_0152040	Unknown	1_16.295_18.605	Thi_SB_LB_vs_PL_Pi
1	17123772	C	T	19,96	intergenic_region	Saalp_EIv1.0_0152040	Unknown	1_16.295_18.605	Thi_SB_LB_vs_PL_Pi
1	17124071	A	G	15,56	intergenic_region	Saalp_EIv1.0_0152040	Unknown	1_16.295_18.605	Thi_SB_LB_vs_PL_Pi
1	17124341	A	C	20,48	intergenic_region	Saalp_EIv1.0_0152040	Unknown	1_16.295_18.605	Thi_SB_LB_vs_PL_Pi
1	17124471	G	A	18,45	intergenic_region	Saalp_EIv1.0_0152040	Unknown	1_16.295_18.605	Thi_SB_LB_vs_PL_Pi
1	17124475	C	T	18,72	intergenic_region	Saalp_EIv1.0_0152040	Unknown	1_16.295_18.605	Thi_SB_LB_vs_PL_Pi
1	17124485	G	A	20,05	intergenic_region	Saalp_EIv1.0_0152040	Unknown	1_16.295_18.605	Thi_SB_LB_vs_PL_Pi
1	17124584	T	G	15,8	intergenic_region	Saalp_EIv1.0_0152040	Unknown	1_16.295_18.605	Thi_SB_LB_vs_PL_Pi
1	17124710	G	A	19,1	intergenic_region	Saalp_EIv1.0_0152040	Unknown	1_16.295_18.605	Thi_SB_LB_vs_PL_Pi
1	17125389	A	C	18,05	intergenic_region	Saalp_EIv1.0_0152040	Unknown	1_16.295_18.605	Thi_SB_LB_vs_PL_Pi
1	17125391	A	C	17,24	intergenic_region	Saalp_EIv1.0_0152040	Unknown	1_16.295_18.605	Thi_SB_LB_vs_PL_Pi
1	17125853	A	G	18,19	intergenic_region	Saalp_EIv1.0_0152040	Unknown	1_16.295_18.605	Thi_SB_LB_vs_PL_Pi
1	17127171	T	G	15,9	intergenic_region	Saalp_EIv1.0_0152040	Unknown	1_16.295_18.605	Thi_SB_LB_vs_PL_Pi
1	17141690	A	T	15,51	intergenic_region	Saalp_EIv1.0_0152040	Unknown	1_16.295_18.605	Thi_SB_LB_vs_PL_Pi
1	17142174	G	T	15,44	intergenic_region	Saalp_EIv1.0_0152040	Unknown	1_16.295_18.605	Thi_SB_LB_vs_PL_Pi
1	17144954	G	A	21,72	intergenic_region	Saalp_EIv1.0_0152040	Unknown	1_16.295_18.605	Thi_SB_LB_vs_PL_Pi
1	17145201	T	A	17,44	intergenic_region	Saalp_EIv1.0_0152040	Unknown	1_16.295_18.605	Thi_SB_LB_vs_PL_Pi
1	17146597	A	C	24,81	intergenic_region	Saalp_EIv1.0_0152040	Unknown	1_16.295_18.605	Thi_SB_LB_vs_PL_Pi
1	17146599	C	T	23,14	intergenic_region	Saalp_EIv1.0_0152040	Unknown	1_16.295_18.605	Thi_SB_LB_vs_PL_Pi
1	17146600	A	T	23,33	intergenic_region	Saalp_EIv1.0_0152040	Unknown	1_16.295_18.605	Thi_SB_LB_vs_PL_Pi
1	17149924	A	C	15,27	intergenic_region	Saalp_EIv1.0_0152040	Unknown	1_16.295_18.605	Thi_SB_LB_vs_PL_Pi
1	17165480	T	A	19,62	intergenic_region	Saalp_EIv1.0_0152040	Unknown	1_16.295_18.605	Thi_SB_LB_vs_PL_Pi
1	17166177	T	A	18,16	intergenic_region	Saalp_EIv1.0_0152040	Unknown	1_16.295_18.605	Thi_SB_LB_vs_PL_Pi
1	17166178	C	G	18,66	intergenic_region	Saalp_EIv1.0_0152040	Unknown	1_16.295_18.605	Thi_SB_LB_vs_PL_Pi
1	17168343	T	C	18,81	intergenic_region	Saalp_EIv1.0_0152040	Unknown	1_16.295_18.605	Thi_SB_LB_vs_PL_Pi
1	17168379	T	G	17,22	intergenic_region	Saalp_EIv1.0_0152040	Unknown	1_16.295_18.605	Thi_SB_LB_vs_PL_Pi
1	17169230	A	C	22,54	intergenic_region	Saalp_EIv1.0_0152040	Unknown	1_16.295_18.605	Thi_SB_LB_vs_PL_Pi
1	17174683	G	A	21,94	intergenic_region	Saalp_EIv1.0_0152040	Unknown	1_16.295_18.605	Thi_SB_LB_vs_PL_Pi
1	17189322	T	G	15,3	intergenic_region	Saalp_EIv1.0_0152040	Unknown	1_16.295_18.605	Thi_SB_LB_vs_PL_Pi
1	17189332	A	G	22,35	intergenic_region	Saalp_EIv1.0_0152040	Unknown	1_16.295_18.605	Thi_SB_LB_vs_PL_Pi
1	17189601	G	T	16,75	intergenic_region	Saalp_EIv1.0_0152040	Unknown	1_16.295_18.605	Thi_SB_LB_vs_PL_Pi
1	17197719	G	A	16,82	intergenic_region	Saalp_EIv1.0_0152040	Unknown	1_16.295_18.605	Thi_SB_LB_vs_PL_Pi
1	17198631	A	T	21,64	intergenic_region	Saalp_EIv1.0_0152040	Unknown	1_16.295_18.605	Thi_SB_LB_vs_PL_Pi
1	17198731	A	T	23,71	intergenic_region	Saalp_EIv1.0_0152040	Unknown	1_16.295_18.605	Thi_SB_LB_vs_PL_Pi
1	17199955	T	A	17,3	intergenic_region	Saalp_EIv1.0_0152040	Unknown	1_16.295_18.605	Thi_SB_LB_vs_PL_Pi
1	17209853	C	T	15,93	intron_variant	Saalp_EIv1.0_0152050	BC11B	1_16.295_18.605	Thi_SB_LB_vs_PL_Pi
1	17219426	A	G	18,34	intron_variant	Saalp_EIv1.0_0152050	BC11B	1_16.295_18.605	Thi_SB_LB_vs_PL_Pi
1	17219592	C	G	16,27	intron_variant	Saalp_EIv1.0_0152050	BC11B	1_16.295_18.605	Thi_SB_LB_vs_PL_Pi
1	17221044	G	A	20,83	intron_variant	Saalp_EIv1.0_0152050	BC11B	1_16.295_18.605	Thi_SB_LB_vs_PL_Pi
1	17222976	C	G	15,28	intron_variant	Saalp_EIv1.0_0152050	BC11B	1_16.295_18.605	Thi_SB_LB_vs_PL_Pi
1	17226974	C	A	21,29	intron_variant	Saalp_EIv1.0_0152050	BC11B	1_16.295_18.605	Thi_SB_LB_vs_PL_Pi
1	17227160	T	A	17,84	intron_variant	Saalp_EIv1.0_0152050	BC11B	1_16.295_18.605	Thi_SB_LB_vs_PL_Pi
1	17236989	T	C	18,53	intron_variant	Saalp_EIv1.0_0152050	BC11B	1_16.295_18.605	Thi_SB_LB_vs_PL_Pi
1	17240561	C	T	15,47	intron_variant	Saalp_EIv1.0_0152050	BC11B	1_16.295_18.605	Thi_SB_LB_vs_PL_Pi
1	17287031	G	A	20,34	intron_variant	Saalp_EIv1.0_0152050	BC11B	1_16.295_18.605	Thi_SB_LB_vs_PL_Pi
1	17292970	G	A	15,98	intron_variant	Saalp_EIv1.0_0152050	BC11B	1_16.295_18.605	Thi_SB_LB_vs_PL_Pi
1	17294746	A	C	20,57	intron_variant	Saalp_EIv1.0_0152050	BC11B	1_16.295_18.605	Thi_SB_LB_vs_PL_Pi
1	17294752	C	T	20,28	intron_variant	Saalp_EIv1.0_0152050	BC11B	1_16.295_18.605	Thi_SB_LB_vs_PL_Pi
1	17295467	T	C	17,52	intron_variant	Saalp_EIv1.0_0152050	BC11B	1_16.295_18.605	Thi_SB_LB_vs_PL_Pi
1	17296355	G	T	15,28	intron_variant	Saalp_EIv1.0_0152050	BC11B	1_16.295_18.605	Thi_SB_LB_vs_PL_Pi
1	17313762	C	G	19,81	upstream_gene_variant	Saalp_EIv1.0_0152050	BC11B	1_16.295_18.605	Thi_SB_LB_vs_PL_Pi
1	17318857	G	T	19,27	intergenic_region	Saalp_EIv1.0_0152050	BC11B	1_16.295_18.605	Thi_SB_LB_vs_PL_Pi
1	17319128	G	A	17,77	intergenic_region	Saalp_EIv1.0_0152050	BC11B	1_16.295_18.605	Thi_SB_LB_vs_PL_Pi
1	17319794	A	G	19,6	intergenic_region	Saalp_EIv1.0_0152050	BC11B	1_16.295_18.605	Thi_SB_LB_vs_PL_Pi
1	17330438	G	T	18,9	downstream_gene_variant	Saalp_EIv1.0_0152060	Unknown	1_16.295_18.605	Thi_SB_LB_vs_PL_Pi
1	17330692	T	C	19,07	downstream_gene_variant	Saalp_EIv1.0_0152060	Unknown	1_16.295_18.605	Thi_SB_LB_vs_PL_Pi
1	17335722	G	A	16,19	intron_variant	Saalp_EIv1.0_0152060	Unknown	1_16.295_18.605	Thi_SB_LB_vs_PL_Pi
1	17338934	A	G	16,75	intron_variant	Saalp_EIv1.0_0152060	Unknown	1_16.295_18.605	Thi_SB_LB_vs_PL_Pi
1	17339736	C	A	21,1	intron_variant	Saalp_EIv1.0_0152060	Unknown	1_16.295_18.605	Thi_SB_LB_vs_PL_Pi
1	17342374	C	T	18,44	intron_variant	Saalp_EIv1.0_0152060	Unknown	1_16.295_18.605	Thi_SB_LB_vs_PL_Pi
1	17351528	A	G	16,04	intron_variant	Saalp_EIv1.0_0152060	Unknown	1_16.295_18.605	Thi_SB_LB_vs_PL_Pi
1	17352300	C	G	15,75	downstream_gene_variant	Saalp_EIv1.0_0152070	SETD3	1_16.295_18.605	Thi_SB_LB_vs_PL_Pi
1	17366150	A	G	15,26	intron_variant	Saalp_EIv1.0_0152070	SETD3	1_16.295_18.605	Thi_SB_LB_vs_PL_Pi
1	17366694	A	G	15,67	intron_variant	Saalp_EIv1.0_0152070	SETD3	1_16.295_18.605	Thi_SB_LB_vs_PL_Pi
1	17372339	C	A	15,07	downstream_gene_variant	Saalp_EIv1.0_0152080	Unknown	1_16.295_18.605	Thi_SB_LB_vs_PL_Pi
1	17376600	G	A	15,47	upstream_gene_variant	Saalp_EIv1.0_0152080	Unknown	1_16.295_18.605	Thi_SB_LB_vs_PL_Pi
1	17377599	G	A	15,54	upstream_gene_variant	Saalp_EIv1.0_0152080	Unknown	1_16.295_18.605	Thi_SB_LB_vs_PL_Pi
1	17392114	A	C	16,54	intron_variant	Saalp_EIv1.0_0152070	SETD3	1_16.295_18.605	Thi_SB_LB_vs_PL_Pi
1	17392170	T	C	19,22	intron_variant	Saalp_EIv1.0_0152070	SETD3	1_16.295_18.605	Thi_SB_LB_vs_PL_Pi
1	17394424	T	A	15,3	intron_variant	Saalp_EIv1.0_0152070	SETD3	1_16.295_18.605	Thi_SB_LB_vs_PL_Pi
1	17394523	A	G	17,81	intron_variant	Saalp_EIv1.0_0152070	SETD3	1_16.295_18.605	Thi_SB_LB_vs_PL_Pi
1	17397165	C	A	15,33	missense_variant	Saalp_EIv1.0_0152070	SETD3	1_16.295_18.605	Thi_SB_LB_vs_PL_Pi
1	17399799	A	T	15,58	intron_variant	Saalp_EIv1.0_0152070	SETD3	1_16.295_18.605	Thi_SB_LB_vs_PL_Pi
1	17403647	A	C	18,5	intron_variant	Saalp_EIv1.0_0152070	SETD3	1_16.295_18.605	Thi_SB_LB_vs_PL_Pi
1	17405697	T	G	15,55	upstream_gene_variant	Saalp_EIv1.0_0152070	SETD3	1_16.295_18.605	Thi_SB_LB_vs_PL_Pi
1	17408422	A	T	17,89	upstream_gene_variant	Saalp_EIv1.0_0152070	SETD3	1_16.295_18.605	Thi_SB_LB_vs_PL_Pi
1	17414515	A	T	16,42	upstream_gene_variant	Saalp_EIv1.0_0152090	CCNK	1_16.295_18.605	Thi_SB_LB_vs_PL_Pi
1	17417857	C	A	19,06	upstream_gene_variant	Saalp_EIv1.0_0152090	CCNK	1_16.295_18.605	Thi_SB_LB_vs_PL_Pi
1	17421143	A	T	19,32	intron_variant	Saalp_EIv1.0_0152090	CCNK	1_16.295_18.605	Thi_SB_LB_vs_PL_Pi
1	17431993	T	C	18,31	upstream_gene_variant	Saalp_EIv1.0_0152100	Unknown	1_16.295_18.605	Thi_SB_LB_vs_PL_Pi
1	17445868	A	G	15,18	downstream_gene_variant	Saalp_EIv1.0_0152120	C85CA	1_16.295_18.605	Thi_SB_LB_vs_PL_Pi
1	17446842	A	C	15,15	downstream_gene_variant	Saalp_EIv1.0_0152120	C85CA	1_16.295_18.605	Thi_SB_LB_vs_PL_Pi
1	17448850	A	G	18,1	intron_variant	Saalp_EIv1.0_0152120	C85CA	1_16.295_18.605	Thi_SB_LB_vs_PL_Pi
1	17451324	A	C	18,32	intron_variant	Saalp_EIv1.0_0152120	C85CA	1_16.295_18.605	Thi_SB_LB_vs_PL_Pi
1	17459354	A	G	18,3	intron_variant	Saalp_EIv1.0_0152120	C85CA	1_16.295_18.605	Thi_SB_LB_vs_PL_Pi
1	17460321	C	A	20,82	intron_variant	Saalp_EIv1.0_0152120	C85CA	1_16.295_18.605	Thi_SB_LB_vs_PL_Pi
1	17462358	G	A	18,49	intron_variant	Saalp_EIv1.0_0152120	C85CA	1_16.295_18.605	Thi_SB_LB_vs_PL_Pi
1	17464035	C	T	18,16	intron_variant	Saalp_EIv1.0_0152120	C85CA	1_16.295_18.605	Thi_SB_LB_vs_PL_Pi
1	17464293	G	C	20,23	intron_variant	Saalp_EIv1.0_0152120	C85CA	1_16.295_18.605	Thi_SB_LB_vs_PL_Pi
1	17464993	A	C	16,58	intron_variant	Saalp_EIv1.0_0152120	C85CA	1_16.295_18.605	Thi_SB_LB_vs_PL_Pi
1	17465828	A	C	18,98	intron_variant	Saalp_EIv1.0_0152120	C85CA	1_16.295_18.605	Thi_SB_LB_vs_PL_Pi
1	17467263	C	T	19,12	intron_variant	Saalp_EIv1.0_0152120	C85CA	1_16.295_18.605	Thi_SB_LB_vs_PL_Pi
1	17469976	A	T	15,8	intron_variant	Saalp_EIv1.0_0152120	C85CA	1_16.295_18.605	Thi_SB_LB_vs_PL_Pi
1	17470443	T	C	18,26	intron_variant	Saalp_EIv1.0_0152120	C85CA	1_16.295_18.605	Thi_SB_LB_vs_PL_Pi
1	17470729	A	C	17,27	intron_variant	Saalp_EIv1.0_0152120	C85CA	1_16.295_18.605	Thi_SB_LB_vs_PL_Pi
1	17473628	G	A	17,77	intron_variant	Saalp_EIv1.0_0152120	C85CA	1_16.295_18.605	Thi_SB_LB_vs_PL_Pi
1	17473629	G	A	18,94	intron_variant	Saalp_EIv1.0_0152120	C85CA	1_16.295_18.605	Thi_SB_LB_vs_PL_Pi
1	17473632	T	A	18,22	intron_variant	Saalp_EIv1.0_0152120	C85CA	1_16.295_18.605	Thi_SB_LB_vs_PL_Pi
1	17474231	A	G	15,22	intron_variant	Saalp_EIv1.0_0152120	C85CA	1_16.295_18.605	Thi_SB_LB_vs_PL_Pi
1	17475279	T	C	17,03	intron_variant	Saalp_EIv1.0_0152120	C85CA	1_16.295_18.605	Thi_SB_LB_vs_PL_Pi
1	17477252	C	A	21,06	intron_variant	Saalp_EIv1.0_0152120	C85CA	1_16.295_18.605	Thi_SB_LB_vs_PL_Pi
1	17486699	G	A	16,17	intron_variant	Saalp_EIv1.0_0152120	C85CA	1_16.295_18.605	Thi_SB_LB_vs_PL_Pi
1	17491222	G	A	17,23	intron_variant	Saalp_EIv1.0_0152120	C85CA	1_16.295_18.605	Thi_SB_LB_vs_PL_Pi
1	17491890	T	C	17,58	intron_variant	Saalp_EIv1.0_0152120	C85CA	1_16.295_18.605	Thi_SB_LB_vs_PL_Pi
1	17495318	C	T	17,48	intron_variant	Saalp_EIv1.0_0152120	C85CA	1_16.295_18.605	Thi_SB_LB_vs_PL_Pi
1	17511328	G	T	19,79	intron_variant	Saalp_EIv1.0_0152120	C85CA	1_16.295_18.605	Thi_SB_LB_vs_PL_Pi
1	17515477	G	A	18,01	intron_variant	Saalp_EIv1.0_0152120	C85CA	1_16.295_18.605	Thi_SB_LB_vs_PL_Pi
1	17516317	A	G	19,6	intron_variant	Saalp_EIv1.0_0152120	C85CA	1_16.295_18.605	Thi_SB_LB_vs_PL_Pi
1	17523803	T	A	17,32	upstream_gene_variant	Saalp_EIv1.0_0152130	HIPL1	1_16.295_18.605	Thi_SB_LB_vs_PL_Pi
1	17530008	G	A	16,22	upstream_gene_variant	Saalp_EIv1.0_0152120	C85CA	1_16.295_18.605	Thi_SB_LB_vs_PL_Pi
1	17547104	T	G	17,99	downstream_gene_variant	Saalp_EIv1.0_0152130	HIPL1	1_16.295_18.605	Thi_SB_LB_vs_PL_Pi
1	17550198	G	A	16,76	upstream_gene_variant	Saalp_EIv1.0_0152150	Unknown	1_16.295_18.605	Thi_SB_LB_vs_PL_Pi
1	17550225	G	A	17,23	upstream_gene_variant	Saalp_EIv1.0_0152150	Unknown	1_16.295_18.605	Thi_SB_LB_vs_PL_Pi
1	17551155	C	A	18,97	upstream_gene_variant	Saalp_EIv1.0_0152150	Unknown	1_16.295_18.605	Thi_SB_LB_vs_PL_Pi
1	17554834	G	T	22,26	missense_variant	Saalp_EIv1.0_0152160	Unknown	1_16.295_18.605	Thi_SB_LB_vs_PL_Pi
1	17557104	G	T	16,47	upstream_gene_variant	Saalp_EIv1.0_0152140	Unknown	1_16.295_18.605	Thi_SB_LB_vs_PL_Pi
1	17558250	C	G	23,41	upstream_gene_variant	Saalp_EIv1.0_0152160	Unknown	1_16.295_18.605	Thi_SB_LB_vs_PL_Pi
1	17558721	A	G	23,24	upstream_gene_variant	Saalp_EIv1.0_0152160	Unknown	1_16.295_18.605	Thi_SB_LB_vs_PL_Pi
1	17558730	A	C	22,22	upstream_gene_variant	Saalp_EIv1.0_0152160	Unknown	1_16.295_18.605	Thi_SB_LB_vs_PL_Pi
1	17564630	A	G	15,72	downstream_gene_variant	Saalp_EIv1.0_0152170	LRC57	1_16.295_18.605	Thi_SB_LB_vs_PL_Pi
1	17566639	A	C	17,88	downstream_gene_variant	Saalp_EIv1.0_0152170	LRC57	1_16.295_18.605	Thi_SB_LB_vs_PL_Pi
1	17566640	T	C	16,75	downstream_gene_variant	Saalp_EIv1.0_0152170	LRC57	1_16.295_18.605	Thi_SB_LB_vs_PL_Pi
1	17566648	G	C	16,7	downstream_gene_variant	Saalp_EIv1.0_0152170	LRC57	1_16.295_18.605	Thi_SB_LB_vs_PL_Pi
1	17566660	G	A	17,32	downstream_gene_variant	Saalp_EIv1.0_0152170	LRC57	1_16.295_18.605	Thi_SB_LB_vs_PL_Pi
1	17566661	G	T	17,18	downstream_gene_variant	Saalp_EIv1.0_0152170	LRC57	1_16.295_18.605	Thi_SB_LB_vs_PL_Pi
1	17569083	G	A	19,94	intron_variant	Saalp_EIv1.0_0152180	TYRO3	1_16.295_18.605	Thi_SB_LB_vs_PL_Pi
1	17572044	G	A	22,18	upstream_gene_variant	Saalp_EIv1.0_0152180	TYRO3	1_16.295_18.605	Thi_SB_LB_vs_PL_Pi
1	17573335	A	G	15,05	upstream_gene_variant	Saalp_EIv1.0_0152180	TYRO3	1_16.295_18.605	Thi_SB_LB_vs_PL_Pi
1	17585693	G	A	15,16	intron_variant	Saalp_EIv1.0_0152180	TYRO3	1_16.295_18.605	Thi_SB_LB_vs_PL_Pi
1	17586461	C	T	20,46	intron_variant	Saalp_EIv1.0_0152180	TYRO3	1_16.295_18.605	Thi_SB_LB_vs_PL_Pi
1	17586764	A	T	19,83	intron_variant	Saalp_EIv1.0_0152180	TYRO3	1_16.295_18.605	Thi_SB_LB_vs_PL_Pi
1	17586765	T	A	20,41	intron_variant	Saalp_EIv1.0_0152180	TYRO3	1_16.295_18.605	Thi_SB_LB_vs_PL_Pi
1	17586772	G	T	19,98	intron_variant	Saalp_EIv1.0_0152180	TYRO3	1_16.295_18.605	Thi_SB_LB_vs_PL_Pi
1	17598668	C	T	20,73	downstream_gene_variant	Saalp_EIv1.0_0152180	TYRO3	1_16.295_18.605	Thi_SB_LB_vs_PL_Pi
1	17599400	A	G	17,48	downstream_gene_variant	Saalp_EIv1.0_0152180	TYRO3	1_16.295_18.605	Thi_SB_LB_vs_PL_Pi
1	17604582	A	C	16,27	intron_variant	Saalp_EIv1.0_0152190	MGAP	1_16.295_18.605	Thi_SB_LB_vs_PL_Pi
1	17604815	A	C	16,44	intron_variant	Saalp_EIv1.0_0152190	MGAP	1_16.295_18.605	Thi_SB_LB_vs_PL_Pi
1	17607205	C	G	20,33	intron_variant	Saalp_EIv1.0_0152190	MGAP	1_16.295_18.605	Thi_SB_LB_vs_PL_Pi
1	17609648	C	T	17,81	intron_variant	Saalp_EIv1.0_0152190	MGAP	1_16.295_18.605	Thi_SB_LB_vs_PL_Pi
1	17609963	A	C	19,61	missense_variant	Saalp_EIv1.0_0152190	MGAP	1_16.295_18.605	Thi_SB_LB_vs_PL_Pi
1	17613159	A	G	23,09	missense_variant	Saalp_EIv1.0_0152190	MGAP	1_16.295_18.605	Thi_SB_LB_vs_PL_Pi
1	17613838	A	G	16,88	synonymous_variant	Saalp_EIv1.0_0152190	MGAP	1_16.295_18.605	Thi_SB_LB_vs_PL_Pi
1	17613841	A	G	15,91	synonymous_variant	Saalp_EIv1.0_0152190	MGAP	1_16.295_18.605	Thi_SB_LB_vs_PL_Pi
1	17615206	G	T	19,43	missense_variant	Saalp_EIv1.0_0152190	MGAP	1_16.295_18.605	Thi_SB_LB_vs_PL_Pi
1	17615210	G	A	20,01	missense_variant	Saalp_EIv1.0_0152190	MGAP	1_16.295_18.605	Thi_SB_LB_vs_PL_Pi
1	17615211	C	T	19,98	synonymous_variant	Saalp_EIv1.0_0152190	MGAP	1_16.295_18.605	Thi_SB_LB_vs_PL_Pi
1	17615698	G	A	17,5	intron_variant	Saalp_EIv1.0_0152190	MGAP	1_16.295_18.605	Thi_SB_LB_vs_PL_Pi
1	17616272	T	C	15,53	intron_variant	Saalp_EIv1.0_0152190	MGAP	1_16.295_18.605	Thi_SB_LB_vs_PL_Pi
1	17616479	G	A	18,28	intron_variant	Saalp_EIv1.0_0152190	MGAP	1_16.295_18.605	Thi_SB_LB_vs_PL_Pi
1	17623101	G	A	22,26	synonymous_variant	Saalp_EIv1.0_0152190	MGAP	1_16.295_18.605	Thi_SB_LB_vs_PL_Pi
1	17627995	G	T	18,25	3_prime_UTR_variant	Saalp_EIv1.0_0152190	MGAP	1_16.295_18.605	Thi_SB_LB_vs_PL_Pi
1	17631750	G	T	18,85	upstream_gene_variant	Saalp_EIv1.0_0152200	MABP1	1_16.295_18.605	Thi_SB_LB_vs_PL_Pi
1	17653321	C	T	21,08	intron_variant	Saalp_EIv1.0_0152200	MABP1	1_16.295_18.605	Thi_SB_LB_vs_PL_Pi
1	17663007	T	A	20,26	intron_variant	Saalp_EIv1.0_0152200	MABP1	1_16.295_18.605	Thi_SB_LB_vs_PL_Pi
1	17665124	G	A	22,29	intron_variant	Saalp_EIv1.0_0152200	MABP1	1_16.295_18.605	Thi_SB_LB_vs_PL_Pi
1	17686870	T	C	15,91	intron_variant	Saalp_EIv1.0_0152200	MABP1	1_16.295_18.605	Thi_SB_LB_vs_PL_Pi
1	17695195	A	C	15,51	downstream_gene_variant	Saalp_EIv1.0_0152200	MABP1	1_16.295_18.605	Thi_SB_LB_vs_PL_Pi
1	17722060	G	A	20,26	3_prime_UTR_variant	Saalp_EIv1.0_0152230	FBX34	1_16.295_18.605	Thi_SB_LB_vs_PL_Pi
1	17745914	G	A	15,85	upstream_gene_variant	Saalp_EIv1.0_0152230	FBX34	1_16.295_18.605	Thi_SB_LB_vs_PL_Pi
1	17760118	A	G	20,61	intron_variant	Saalp_EIv1.0_0152240	LEG3	1_16.295_18.605	Thi_SB_LB_vs_PL_Pi
1	17773551	C	G	21,14	intergenic_region	Saalp_EIv1.0_0152240	LEG3	1_16.295_18.605	Thi_SB_LB_vs_PL_Pi
1	17774199	C	T	21,68	intergenic_region	Saalp_EIv1.0_0152240	LEG3	1_16.295_18.605	Thi_SB_LB_vs_PL_Pi
1	17778221	C	A	21,96	intergenic_region	Saalp_EIv1.0_0152240	LEG3	1_16.295_18.605	Thi_SB_LB_vs_PL_Pi
1	17781612	G	A	16,75	intergenic_region	Saalp_EIv1.0_0152240	LEG3	1_16.295_18.605	Thi_SB_LB_vs_PL_Pi
1	17783026	T	A	26,25	intergenic_region	Saalp_EIv1.0_0152240	LEG3	1_16.295_18.605	Thi_SB_LB_vs_PL_Pi
1	17783047	T	C	23,34	intergenic_region	Saalp_EIv1.0_0152240	LEG3	1_16.295_18.605	Thi_SB_LB_vs_PL_Pi
1	17794634	G	C	16,96	intergenic_region	Saalp_EIv1.0_0152240	LEG3	1_16.295_18.605	Thi_SB_LB_vs_PL_Pi
1	17795874	T	C	16,31	intergenic_region	Saalp_EIv1.0_0152240	LEG3	1_16.295_18.605	Thi_SB_LB_vs_PL_Pi
1	17796994	G	T	21,91	intergenic_region	Saalp_EIv1.0_0152240	LEG3	1_16.295_18.605	Thi_SB_LB_vs_PL_Pi
1	17802494	G	T	18,07	intergenic_region	Saalp_EIv1.0_0152240	LEG3	1_16.295_18.605	Thi_SB_LB_vs_PL_Pi
1	17814392	G	A	19,68	intergenic_region	Saalp_EIv1.0_0152240	LEG3	1_16.295_18.605	Thi_SB_LB_vs_PL_Pi
1	17845866	A	T	17,35	intergenic_region	Saalp_EIv1.0_0152240	LEG3	1_16.295_18.605	Thi_SB_LB_vs_PL_Pi
1	17848970	C	A	18,17	intergenic_region	Saalp_EIv1.0_0152240	LEG3	1_16.295_18.605	Thi_SB_LB_vs_PL_Pi
1	17879587	G	A	20,61	synonymous_variant	Saalp_EIv1.0_0152260	DACT1	1_16.295_18.605	Thi_SB_LB_vs_PL_Pi
1	17879596	C	T	20,34	synonymous_variant	Saalp_EIv1.0_0152260	DACT1	1_16.295_18.605	Thi_SB_LB_vs_PL_Pi
1	17881124	C	T	21,3	missense_variant	Saalp_EIv1.0_0152260	DACT1	1_16.295_18.605	Thi_SB_LB_vs_PL_Pi
1	17883446	T	C	21,64	intron_variant	Saalp_EIv1.0_0152260	DACT1	1_16.295_18.605	Thi_SB_LB_vs_PL_Pi
1	17890298	A	T	25,52	missense_variant	Saalp_EIv1.0_0152260	DACT1	1_16.295_18.605	Thi_SB_LB_vs_PL_Pi
1	17892660	T	C	18,16	upstream_gene_variant	Saalp_EIv1.0_0152260	DACT1	1_16.295_18.605	Thi_SB_LB_vs_PL_Pi
1	17899579	A	G	18,49	intergenic_region	Saalp_EIv1.0_0152260	DACT1	1_16.295_18.605	Thi_SB_LB_vs_PL_Pi
1	17900460	T	G	19,37	intergenic_region	Saalp_EIv1.0_0152260	DACT1	1_16.295_18.605	Thi_SB_LB_vs_PL_Pi
1	17909874	T	A	19,16	intergenic_region	Saalp_EIv1.0_0152260	DACT1	1_16.295_18.605	Thi_SB_LB_vs_PL_Pi
1	17910065	G	A	20,15	intergenic_region	Saalp_EIv1.0_0152260	DACT1	1_16.295_18.605	Thi_SB_LB_vs_PL_Pi
1	17921785	G	T	21,01	intergenic_region	Saalp_EIv1.0_0152260	DACT1	1_16.295_18.605	Thi_SB_LB_vs_PL_Pi
1	17936255	G	T	20,19	intergenic_region	Saalp_EIv1.0_0152260	DACT1	1_16.295_18.605	Thi_SB_LB_vs_PL_Pi
1	17938498	G	A	15,53	intergenic_region	Saalp_EIv1.0_0152260	DACT1	1_16.295_18.605	Thi_SB_LB_vs_PL_Pi
1	17942536	C	A	21,92	intergenic_region	Saalp_EIv1.0_0152260	DACT1	1_16.295_18.605	Thi_SB_LB_vs_PL_Pi
1	17946063	A	G	23,51	intergenic_region	Saalp_EIv1.0_0152260	DACT1	1_16.295_18.605	Thi_SB_LB_vs_PL_Pi
1	17946133	G	A	20,07	intergenic_region	Saalp_EIv1.0_0152260	DACT1	1_16.295_18.605	Thi_SB_LB_vs_PL_Pi
1	17948349	C	T	15,7	intergenic_region	Saalp_EIv1.0_0152260	DACT1	1_16.295_18.605	Thi_SB_LB_vs_PL_Pi
1	17950937	C	A	15,81	intergenic_region	Saalp_EIv1.0_0152260	DACT1	1_16.295_18.605	Thi_SB_LB_vs_PL_Pi
1	17951112	G	C	18,51	intergenic_region	Saalp_EIv1.0_0152260	DACT1	1_16.295_18.605	Thi_SB_LB_vs_PL_Pi
1	17951987	G	T	19,31	intergenic_region	Saalp_EIv1.0_0152260	DACT1	1_16.295_18.605	Thi_SB_LB_vs_PL_Pi
1	17951990	C	G	19,43	intergenic_region	Saalp_EIv1.0_0152260	DACT1	1_16.295_18.605	Thi_SB_LB_vs_PL_Pi
1	17952740	C	G	19,31	downstream_gene_variant	Saalp_EIv1.0_0152270	Unknown	1_16.295_18.605	Thi_SB_LB_vs_PL_Pi
1	17955191	G	C	20,19	downstream_gene_variant	Saalp_EIv1.0_0152270	Unknown	1_16.295_18.605	Thi_SB_LB_vs_PL_Pi
1	17958423	C	T	15,21	upstream_gene_variant	Saalp_EIv1.0_0152270	Unknown	1_16.295_18.605	Thi_SB_LB_vs_PL_Pi
1	17982476	C	G	18,96	intron_variant	Saalp_EIv1.0_0152280	Unknown	1_16.295_18.605	Thi_SB_LB_vs_PL_Pi
1	17992335	C	T	23,64	upstream_gene_variant	Saalp_EIv1.0_0152290	TALD3	1_16.295_18.605	Thi_SB_LB_vs_PL_Pi
1	17992803	C	A	19,7	upstream_gene_variant	Saalp_EIv1.0_0152290	TALD3	1_16.295_18.605	Thi_SB_LB_vs_PL_Pi
1	17993306	A	G	16,31	upstream_gene_variant	Saalp_EIv1.0_0152290	TALD3	1_16.295_18.605	Thi_SB_LB_vs_PL_Pi
1	17995028	C	T	20,21	upstream_gene_variant	Saalp_EIv1.0_0152290	TALD3	1_16.295_18.605	Thi_SB_LB_vs_PL_Pi
1	17998961	G	A	17,08	intron_variant	Saalp_EIv1.0_0152280	Unknown	1_16.295_18.605	Thi_SB_LB_vs_PL_Pi
1	17999009	G	T	19,52	intron_variant	Saalp_EIv1.0_0152280	Unknown	1_16.295_18.605	Thi_SB_LB_vs_PL_Pi
1	17999338	G	A	20,57	intron_variant	Saalp_EIv1.0_0152280	Unknown	1_16.295_18.605	Thi_SB_LB_vs_PL_Pi
1	18012972	G	A	16,2	intron_variant	Saalp_EIv1.0_0152280	Unknown	1_16.295_18.605	Thi_SB_LB_vs_PL_Pi
1	18015222	C	A	16,9	upstream_gene_variant	Saalp_EIv1.0_0152300	Unknown	1_16.295_18.605	Thi_SB_LB_vs_PL_Pi
1	18019615	G	A	20,46	5_prime_UTR_variant	Saalp_EIv1.0_0152300	Unknown	1_16.295_18.605	Thi_SB_LB_vs_PL_Pi
1	18027913	T	A	24,05	intron_variant	Saalp_EIv1.0_0152280	Unknown	1_16.295_18.605	Thi_SB_LB_vs_PL_Pi
1	18038243	C	T	21,84	downstream_gene_variant	Saalp_EIv1.0_0152310	I2BPL	1_16.295_18.605	Thi_SB_LB_vs_PL_Pi
1	18109388	C	A	19,13	downstream_gene_variant	Saalp_EIv1.0_0152350	SCND3	1_16.295_18.605	Thi_SB_LB_vs_PL_Pi
1	18110728	T	C	15,77	intron_variant	Saalp_EIv1.0_0152340	ARI4A	1_16.295_18.605	Thi_SB_LB_vs_PL_Pi
1	18112533	G	A	15,85	intron_variant	Saalp_EIv1.0_0152340	ARI4A	1_16.295_18.605	Thi_SB_LB_vs_PL_Pi
1	18131661	A	T	16,35	upstream_gene_variant	Saalp_EIv1.0_0152360	PSA3	1_16.295_18.605	Thi_SB_LB_vs_PL_Pi
1	18138875	A	T	18,47	intergenic_region	Saalp_EIv1.0_0152360	PSA3	1_16.295_18.605	Thi_SB_LB_vs_PL_Pi
1	18138876	T	G	18,6	intergenic_region	Saalp_EIv1.0_0152360	PSA3	1_16.295_18.605	Thi_SB_LB_vs_PL_Pi
1	18140053	A	G	18,57	intergenic_region	Saalp_EIv1.0_0152360	PSA3	1_16.295_18.605	Thi_SB_LB_vs_PL_Pi
1	18150194	A	G	15,66	intergenic_region	Saalp_EIv1.0_0152360	PSA3	1_16.295_18.605	Thi_SB_LB_vs_PL_Pi
1	18159420	C	T	15,19	upstream_gene_variant	Saalp_EIv1.0_0152370	MUC19	1_16.295_18.605	Thi_SB_LB_vs_PL_Pi
1	18168981	T	C	16,1	intron_variant	Saalp_EIv1.0_0152370	MUC19	1_16.295_18.605	Thi_SB_LB_vs_PL_Pi
1	18177396	G	T	18,5	intron_variant	Saalp_EIv1.0_0152370	MUC19	1_16.295_18.605	Thi_SB_LB_vs_PL_Pi
1	18194968	C	G	19,64	intergenic_region	Saalp_EIv1.0_0152370	MUC19	1_16.295_18.605	Thi_SB_LB_vs_PL_Pi
1	18195005	G	A	16,99	intergenic_region	Saalp_EIv1.0_0152370	MUC19	1_16.295_18.605	Thi_SB_LB_vs_PL_Pi
1	18199277	A	G	15,5	intergenic_region	Saalp_EIv1.0_0152370	MUC19	1_16.295_18.605	Thi_SB_LB_vs_PL_Pi
1	18207399	G	A	16,57	intron_variant	Saalp_EIv1.0_0152380	Unknown	1_16.295_18.605	Thi_SB_LB_vs_PL_Pi
1	18207472	A	T	19,25	intron_variant	Saalp_EIv1.0_0152380	Unknown	1_16.295_18.605	Thi_SB_LB_vs_PL_Pi
1	18209264	T	G	17,42	intron_variant	Saalp_EIv1.0_0152380	Unknown	1_16.295_18.605	Thi_SB_LB_vs_PL_Pi
1	18209281	G	T	19,21	intron_variant	Saalp_EIv1.0_0152380	Unknown	1_16.295_18.605	Thi_SB_LB_vs_PL_Pi
1	18211849	A	G	15,89	intron_variant	Saalp_EIv1.0_0152380	Unknown	1_16.295_18.605	Thi_SB_LB_vs_PL_Pi
1	18215177	T	G	15,07	intron_variant	Saalp_EIv1.0_0152380	Unknown	1_16.295_18.605	Thi_SB_LB_vs_PL_Pi
1	18215190	C	T	15,54	intron_variant	Saalp_EIv1.0_0152380	Unknown	1_16.295_18.605	Thi_SB_LB_vs_PL_Pi
1	18217084	A	C	17,19	intron_variant	Saalp_EIv1.0_0152380	Unknown	1_16.295_18.605	Thi_SB_LB_vs_PL_Pi
1	18243863	G	C	17,67	intron_variant	Saalp_EIv1.0_0152380	Unknown	1_16.295_18.605	Thi_SB_LB_vs_PL_Pi
1	18259102	A	C	17,83	intergenic_region	Saalp_EIv1.0_0152400	FOXA1	1_16.295_18.605	Thi_SB_LB_vs_PL_Pi
1	18334139	G	C	19,53	downstream_gene_variant	Saalp_EIv1.0_0152450	SC23A	1_16.295_18.605	Thi_SB_LB_vs_PL_Pi
1	18341719	C	G	16,09	intron_variant	Saalp_EIv1.0_0152450	SC23A	1_16.295_18.605	Thi_SB_LB_vs_PL_Pi
1	19729285	A	C	15,82	intron_variant	Saalp_EIv1.0_0152730	Unknown	1_19.495_22.205	Thi_SB_LB_vs_PL_Pi
1	19846523	A	C	16,09	intergenic_region	Saalp_EIv1.0_0152760	PEG10	1_19.495_22.205	Thi_SB_LB_vs_PL_Pi
1	19846528	C	G	15,84	intergenic_region	Saalp_EIv1.0_0152760	PEG10	1_19.495_22.205	Thi_SB_LB_vs_PL_Pi
1	19871233	C	A	16,5	intron_variant	Saalp_EIv1.0_0152770	Unknown	1_19.495_22.205	Thi_SB_LB_vs_PL_Pi
1	19939542	T	G	16,73	downstream_gene_variant	Saalp_EIv1.0_0152800	Unknown	1_19.495_22.205	Thi_SB_LB_vs_PL_Pi
1	19996090	G	A	15,92	intron_variant	Saalp_EIv1.0_0152820	EHD4	1_19.495_22.205	Thi_SB_LB_vs_PL_Pi
1	20009986	T	C	15,13	intron_variant	Saalp_EIv1.0_0152820	EHD4	1_19.495_22.205	Thi_SB_LB_vs_PL_Pi
1	20020316	A	G	16,82	intron_variant	Saalp_EIv1.0_0152820	EHD4	1_19.495_22.205	Thi_SB_LB_vs_PL_Pi
1	20030522	A	G	15,15	intron_variant	Saalp_EIv1.0_0152830	TRAF3	1_19.495_22.205	Thi_SB_LB_vs_PL_Pi
1	20046690	T	C	18,28	upstream_gene_variant	Saalp_EIv1.0_0152830	TRAF3	1_19.495_22.205	Thi_SB_LB_vs_PL_Pi
1	20064688	C	T	16,59	downstream_gene_variant	Saalp_EIv1.0_0152850	ANKR9	1_19.495_22.205	Thi_SB_LB_vs_PL_Pi
1	20064753	A	G	15,72	downstream_gene_variant	Saalp_EIv1.0_0152850	ANKR9	1_19.495_22.205	Thi_SB_LB_vs_PL_Pi
1	20080982	A	G	15,94	intron_variant	Saalp_EIv1.0_0152860	TCPR2	1_19.495_22.205	Thi_SB_LB_vs_PL_Pi
1	20085468	C	A	16,68	intron_variant	Saalp_EIv1.0_0152860	TCPR2	1_19.495_22.205	Thi_SB_LB_vs_PL_Pi
1	20118219	T	C	15,44	downstream_gene_variant	Saalp_EIv1.0_0152890	ADPRS	1_19.495_22.205	Thi_SB_LB_vs_PL_Pi
1	20118409	A	C	18,85	downstream_gene_variant	Saalp_EIv1.0_0152890	ADPRS	1_19.495_22.205	Thi_SB_LB_vs_PL_Pi
1	20122100	A	G	19,08	upstream_gene_variant	Saalp_EIv1.0_0152880	CINP	1_19.495_22.205	Thi_SB_LB_vs_PL_Pi
1	20122417	T	C	15,36	upstream_gene_variant	Saalp_EIv1.0_0152880	CINP	1_19.495_22.205	Thi_SB_LB_vs_PL_Pi
1	20231685	A	C	16	intergenic_region	Saalp_EIv1.0_0152960	SDHL	1_19.495_22.205	Thi_SB_LB_vs_PL_Pi
1	20231686	A	C	16,11	intergenic_region	Saalp_EIv1.0_0152960	SDHL	1_19.495_22.205	Thi_SB_LB_vs_PL_Pi
1	20285671	C	G	15,75	intron_variant	Saalp_EIv1.0_0152970	DAAM2	1_19.495_22.205	Thi_SB_LB_vs_PL_Pi
1	20285672	G	A	15,69	intron_variant	Saalp_EIv1.0_0152970	DAAM2	1_19.495_22.205	Thi_SB_LB_vs_PL_Pi
1	20286254	G	T	15,05	intron_variant	Saalp_EIv1.0_0152970	DAAM2	1_19.495_22.205	Thi_SB_LB_vs_PL_Pi
1	20329327	T	C	16,56	intron_variant	Saalp_EIv1.0_0153010	JKAMP	1_19.495_22.205	Thi_SB_LB_vs_PL_Pi
1	20387252	A	T	15,98	intergenic_region	Saalp_EIv1.0_0153020	CC175	1_19.495_22.205	Thi_SB_LB_vs_PL_Pi
1	20405498	A	G	16,76	intergenic_region	Saalp_EIv1.0_0153020	CC175	1_19.495_22.205	Thi_SB_LB_vs_PL_Pi
1	20412662	C	T	17,91	intergenic_region	Saalp_EIv1.0_0153020	CC175	1_19.495_22.205	Thi_SB_LB_vs_PL_Pi
1	20429418	T	A	15,63	intergenic_region	Saalp_EIv1.0_0153020	CC175	1_19.495_22.205	Thi_SB_LB_vs_PL_Pi
1	20430529	T	G	16,44	intergenic_region	Saalp_EIv1.0_0153020	CC175	1_19.495_22.205	Thi_SB_LB_vs_PL_Pi
1	20438298	G	T	15,44	intergenic_region	Saalp_EIv1.0_0153020	CC175	1_19.495_22.205	Thi_SB_LB_vs_PL_Pi
1	20445765	G	A	15,52	intergenic_region	Saalp_EIv1.0_0153020	CC175	1_19.495_22.205	Thi_SB_LB_vs_PL_Pi
1	20451878	G	A	15,7	missense_variant&splice_region_variant	Saalp_EIv1.0_0153030	Unknown	1_19.495_22.205	Thi_SB_LB_vs_PL_Pi
1	20461346	A	T	15,48	intergenic_region	Saalp_EIv1.0_0153030	Unknown	1_19.495_22.205	Thi_SB_LB_vs_PL_Pi
1	20461912	T	G	17,21	intergenic_region	Saalp_EIv1.0_0153030	Unknown	1_19.495_22.205	Thi_SB_LB_vs_PL_Pi
1	20462041	G	A	16,75	intergenic_region	Saalp_EIv1.0_0153030	Unknown	1_19.495_22.205	Thi_SB_LB_vs_PL_Pi
1	20464894	A	G	16,44	downstream_gene_variant	Saalp_EIv1.0_0153040	Unknown	1_19.495_22.205	Thi_SB_LB_vs_PL_Pi
1	20464895	T	G	16,74	downstream_gene_variant	Saalp_EIv1.0_0153040	Unknown	1_19.495_22.205	Thi_SB_LB_vs_PL_Pi
1	20473302	C	T	19,78	upstream_gene_variant	Saalp_EIv1.0_0153040	Unknown	1_19.495_22.205	Thi_SB_LB_vs_PL_Pi
1	20475803	T	C	15,65	intergenic_region	Saalp_EIv1.0_0153040	Unknown	1_19.495_22.205	Thi_SB_LB_vs_PL_Pi
1	20477876	G	C	16,1	intergenic_region	Saalp_EIv1.0_0153040	Unknown	1_19.495_22.205	Thi_SB_LB_vs_PL_Pi
1	20555202	G	A	17,31	intergenic_region	Saalp_EIv1.0_0153040	Unknown	1_19.495_22.205	Thi_SB_LB_vs_PL_Pi
1	20563919	G	A	18,11	intergenic_region	Saalp_EIv1.0_0153040	Unknown	1_19.495_22.205	Thi_SB_LB_vs_PL_Pi
1	20566975	C	A	16,05	intergenic_region	Saalp_EIv1.0_0153040	Unknown	1_19.495_22.205	Thi_SB_LB_vs_PL_Pi
1	20566977	A	G	16,05	intergenic_region	Saalp_EIv1.0_0153040	Unknown	1_19.495_22.205	Thi_SB_LB_vs_PL_Pi
1	20567133	G	A	15,87	intergenic_region	Saalp_EIv1.0_0153040	Unknown	1_19.495_22.205	Thi_SB_LB_vs_PL_Pi
1	20570131	A	G	17,71	intergenic_region	Saalp_EIv1.0_0153040	Unknown	1_19.495_22.205	Thi_SB_LB_vs_PL_Pi
1	20571693	A	G	17,43	intergenic_region	Saalp_EIv1.0_0153040	Unknown	1_19.495_22.205	Thi_SB_LB_vs_PL_Pi
1	20574364	C	G	16,76	intergenic_region	Saalp_EIv1.0_0153040	Unknown	1_19.495_22.205	Thi_SB_LB_vs_PL_Pi
1	20574481	A	G	17,92	intergenic_region	Saalp_EIv1.0_0153040	Unknown	1_19.495_22.205	Thi_SB_LB_vs_PL_Pi
1	20574986	A	G	16,2	intergenic_region	Saalp_EIv1.0_0153040	Unknown	1_19.495_22.205	Thi_SB_LB_vs_PL_Pi
1	20576056	C	A	15,91	intergenic_region	Saalp_EIv1.0_0153040	Unknown	1_19.495_22.205	Thi_SB_LB_vs_PL_Pi
1	20577575	G	A	19,9	intergenic_region	Saalp_EIv1.0_0153040	Unknown	1_19.495_22.205	Thi_SB_LB_vs_PL_Pi
1	20577825	A	G	17,9	intergenic_region	Saalp_EIv1.0_0153040	Unknown	1_19.495_22.205	Thi_SB_LB_vs_PL_Pi
1	20577894	A	G	16,61	intergenic_region	Saalp_EIv1.0_0153040	Unknown	1_19.495_22.205	Thi_SB_LB_vs_PL_Pi
1	20578966	T	C	20,81	intergenic_region	Saalp_EIv1.0_0153040	Unknown	1_19.495_22.205	Thi_SB_LB_vs_PL_Pi
1	20581030	A	C	17,56	intergenic_region	Saalp_EIv1.0_0153040	Unknown	1_19.495_22.205	Thi_SB_LB_vs_PL_Pi
1	20586189	T	A	15,53	upstream_gene_variant	Saalp_EIv1.0_0153050	Unknown	1_19.495_22.205	Thi_SB_LB_vs_PL_Pi
1	20586313	A	T	16,12	upstream_gene_variant	Saalp_EIv1.0_0153050	Unknown	1_19.495_22.205	Thi_SB_LB_vs_PL_Pi
1	20597536	C	T	15,65	downstream_gene_variant	Saalp_EIv1.0_0153050	Unknown	1_19.495_22.205	Thi_SB_LB_vs_PL_Pi
1	20598230	C	T	17,81	downstream_gene_variant	Saalp_EIv1.0_0153050	Unknown	1_19.495_22.205	Thi_SB_LB_vs_PL_Pi
1	20598308	C	A	18,57	downstream_gene_variant	Saalp_EIv1.0_0153050	Unknown	1_19.495_22.205	Thi_SB_LB_vs_PL_Pi
1	20598322	C	G	19,37	downstream_gene_variant	Saalp_EIv1.0_0153050	Unknown	1_19.495_22.205	Thi_SB_LB_vs_PL_Pi
1	20598492	T	A	18,94	downstream_gene_variant	Saalp_EIv1.0_0153050	Unknown	1_19.495_22.205	Thi_SB_LB_vs_PL_Pi
1	20598962	A	C	16,81	downstream_gene_variant	Saalp_EIv1.0_0153050	Unknown	1_19.495_22.205	Thi_SB_LB_vs_PL_Pi
1	20599132	G	C	18,64	downstream_gene_variant	Saalp_EIv1.0_0153050	Unknown	1_19.495_22.205	Thi_SB_LB_vs_PL_Pi
1	20604663	G	T	16,36	intergenic_region	Saalp_EIv1.0_0153050	Unknown	1_19.495_22.205	Thi_SB_LB_vs_PL_Pi
1	20605667	T	G	15,95	intergenic_region	Saalp_EIv1.0_0153050	Unknown	1_19.495_22.205	Thi_SB_LB_vs_PL_Pi
1	20610225	C	T	15,27	intergenic_region	Saalp_EIv1.0_0153050	Unknown	1_19.495_22.205	Thi_SB_LB_vs_PL_Pi
1	20610295	C	A	15,98	intergenic_region	Saalp_EIv1.0_0153050	Unknown	1_19.495_22.205	Thi_SB_LB_vs_PL_Pi
1	20610481	C	G	15,76	intergenic_region	Saalp_EIv1.0_0153050	Unknown	1_19.495_22.205	Thi_SB_LB_vs_PL_Pi
1	20610829	C	G	17,09	intergenic_region	Saalp_EIv1.0_0153050	Unknown	1_19.495_22.205	Thi_SB_LB_vs_PL_Pi
1	20610832	A	C	16,49	intergenic_region	Saalp_EIv1.0_0153050	Unknown	1_19.495_22.205	Thi_SB_LB_vs_PL_Pi
1	20610833	A	T	16,58	intergenic_region	Saalp_EIv1.0_0153050	Unknown	1_19.495_22.205	Thi_SB_LB_vs_PL_Pi
1	20611114	C	A	15,42	intergenic_region	Saalp_EIv1.0_0153050	Unknown	1_19.495_22.205	Thi_SB_LB_vs_PL_Pi
1	20614877	A	C	16,43	intergenic_region	Saalp_EIv1.0_0153050	Unknown	1_19.495_22.205	Thi_SB_LB_vs_PL_Pi
1	20615073	T	C	18,78	intergenic_region	Saalp_EIv1.0_0153050	Unknown	1_19.495_22.205	Thi_SB_LB_vs_PL_Pi
1	20615846	A	G	15,12	intergenic_region	Saalp_EIv1.0_0153050	Unknown	1_19.495_22.205	Thi_SB_LB_vs_PL_Pi
1	20622146	A	C	17,54	intergenic_region	Saalp_EIv1.0_0153050	Unknown	1_19.495_22.205	Thi_SB_LB_vs_PL_Pi
1	20623171	T	A	15,98	intergenic_region	Saalp_EIv1.0_0153050	Unknown	1_19.495_22.205	Thi_SB_LB_vs_PL_Pi
1	20626789	G	C	15,02	intergenic_region	Saalp_EIv1.0_0153050	Unknown	1_19.495_22.205	Thi_SB_LB_vs_PL_Pi
1	20627680	C	A	15,73	intergenic_region	Saalp_EIv1.0_0153050	Unknown	1_19.495_22.205	Thi_SB_LB_vs_PL_Pi
1	20631530	A	G	15,77	intergenic_region	Saalp_EIv1.0_0153050	Unknown	1_19.495_22.205	Thi_SB_LB_vs_PL_Pi
1	20631547	A	G	15,75	intergenic_region	Saalp_EIv1.0_0153050	Unknown	1_19.495_22.205	Thi_SB_LB_vs_PL_Pi
1	20634797	C	A	15,98	intergenic_region	Saalp_EIv1.0_0153050	Unknown	1_19.495_22.205	Thi_SB_LB_vs_PL_Pi
1	20637938	C	T	18,03	upstream_gene_variant	Saalp_EIv1.0_0153060	PEG3	1_19.495_22.205	Thi_SB_LB_vs_PL_Pi
1	20674061	C	T	15,11	intergenic_region	Saalp_EIv1.0_0153060	PEG3	1_19.495_22.205	Thi_SB_LB_vs_PL_Pi
1	20717979	G	A	15,97	intergenic_region	Saalp_EIv1.0_0153060	PEG3	1_19.495_22.205	Thi_SB_LB_vs_PL_Pi
1	20718588	T	C	21,19	intergenic_region	Saalp_EIv1.0_0153060	PEG3	1_19.495_22.205	Thi_SB_LB_vs_PL_Pi
1	20729704	C	G	20,07	intergenic_region	Saalp_EIv1.0_0153060	PEG3	1_19.495_22.205	Thi_SB_LB_vs_PL_Pi
1	20737216	A	G	17,9	intergenic_region	Saalp_EIv1.0_0153060	PEG3	1_19.495_22.205	Thi_SB_LB_vs_PL_Pi
1	20737403	T	G	18,63	intergenic_region	Saalp_EIv1.0_0153060	PEG3	1_19.495_22.205	Thi_SB_LB_vs_PL_Pi
1	20741201	T	C	16,66	intergenic_region	Saalp_EIv1.0_0153060	PEG3	1_19.495_22.205	Thi_SB_LB_vs_PL_Pi
1	20743631	G	T	15,64	intergenic_region	Saalp_EIv1.0_0153060	PEG3	1_19.495_22.205	Thi_SB_LB_vs_PL_Pi
1	20751168	C	A	16,41	intergenic_region	Saalp_EIv1.0_0153060	PEG3	1_19.495_22.205	Thi_SB_LB_vs_PL_Pi
1	20753375	A	C	16,59	intergenic_region	Saalp_EIv1.0_0153060	PEG3	1_19.495_22.205	Thi_SB_LB_vs_PL_Pi
1	20760128	G	T	17,68	intergenic_region	Saalp_EIv1.0_0153060	PEG3	1_19.495_22.205	Thi_SB_LB_vs_PL_Pi
1	20788670	T	G	16,32	intergenic_region	Saalp_EIv1.0_0153060	PEG3	1_19.495_22.205	Thi_SB_LB_vs_PL_Pi
1	20789858	A	G	16,86	intergenic_region	Saalp_EIv1.0_0153060	PEG3	1_19.495_22.205	Thi_SB_LB_vs_PL_Pi
1	20797448	G	A	17,62	intergenic_region	Saalp_EIv1.0_0153060	PEG3	1_19.495_22.205	Thi_SB_LB_vs_PL_Pi
1	20842212	G	T	16,41	intergenic_region	Saalp_EIv1.0_0153060	PEG3	1_19.495_22.205	Thi_SB_LB_vs_PL_Pi
1	20884819	T	G	18,26	intergenic_region	Saalp_EIv1.0_0153060	PEG3	1_19.495_22.205	Thi_SB_LB_vs_PL_Pi
1	20917600	T	A	17,3	intron_variant	Saalp_EIv1.0_0153070	LRFN5	1_19.495_22.205	Thi_SB_LB_vs_PL_Pi
1	20933415	T	C	15,78	intron_variant	Saalp_EIv1.0_0153070	LRFN5	1_19.495_22.205	Thi_SB_LB_vs_PL_Pi
1	20957340	A	C	15,1	intergenic_region	Saalp_EIv1.0_0153070	LRFN5	1_19.495_22.205	Thi_SB_LB_vs_PL_Pi
1	20957453	G	T	17,58	intergenic_region	Saalp_EIv1.0_0153070	LRFN5	1_19.495_22.205	Thi_SB_LB_vs_PL_Pi
1	20967998	T	C	16,26	intergenic_region	Saalp_EIv1.0_0153070	LRFN5	1_19.495_22.205	Thi_SB_LB_vs_PL_Pi
1	21041443	G	T	15,61	intergenic_region	Saalp_EIv1.0_0153070	LRFN5	1_19.495_22.205	Thi_SB_LB_vs_PL_Pi
1	21056836	C	G	16,03	intergenic_region	Saalp_EIv1.0_0153070	LRFN5	1_19.495_22.205	Thi_SB_LB_vs_PL_Pi
1	21081015	C	A	15,83	intergenic_region	Saalp_EIv1.0_0153080	POL3	1_19.495_22.205	Thi_SB_LB_vs_PL_Pi
1	21142861	C	T	16,63	intergenic_region	Saalp_EIv1.0_0153080	POL3	1_19.495_22.205	Thi_SB_LB_vs_PL_Pi
1	21169935	G	A	17,21	intergenic_region	Saalp_EIv1.0_0153080	POL3	1_19.495_22.205	Thi_SB_LB_vs_PL_Pi
1	21218736	T	C	17,42	intergenic_region	Saalp_EIv1.0_0153080	POL3	1_19.495_22.205	Thi_SB_LB_vs_PL_Pi
1	21229283	T	G	15,63	intergenic_region	Saalp_EIv1.0_0153080	POL3	1_19.495_22.205	Thi_SB_LB_vs_PL_Pi
1	21244785	C	T	17,33	intergenic_region	Saalp_EIv1.0_0153080	POL3	1_19.495_22.205	Thi_SB_LB_vs_PL_Pi
1	21250573	C	T	16,56	intergenic_region	Saalp_EIv1.0_0153080	POL3	1_19.495_22.205	Thi_SB_LB_vs_PL_Pi
1	21253758	T	G	16,09	intergenic_region	Saalp_EIv1.0_0153080	POL3	1_19.495_22.205	Thi_SB_LB_vs_PL_Pi
1	21277642	A	G	15,51	intergenic_region	Saalp_EIv1.0_0153080	POL3	1_19.495_22.205	Thi_SB_LB_vs_PL_Pi
1	21281433	A	T	15,36	intergenic_region	Saalp_EIv1.0_0153080	POL3	1_19.495_22.205	Thi_SB_LB_vs_PL_Pi
1	21285558	C	G	16,54	upstream_gene_variant	Saalp_EIv1.0_0153090	TCB1	1_19.495_22.205	Thi_SB_LB_vs_PL_Pi
1	21291320	C	T	16,44	downstream_gene_variant	Saalp_EIv1.0_0153090	TCB1	1_19.495_22.205	Thi_SB_LB_vs_PL_Pi
1	21293503	A	G	15,72	intergenic_region	Saalp_EIv1.0_0153090	TCB1	1_19.495_22.205	Thi_SB_LB_vs_PL_Pi
1	21294970	T	C	15,99	intergenic_region	Saalp_EIv1.0_0153090	TCB1	1_19.495_22.205	Thi_SB_LB_vs_PL_Pi
1	21301447	C	T	15,77	intergenic_region	Saalp_EIv1.0_0153090	TCB1	1_19.495_22.205	Thi_SB_LB_vs_PL_Pi
1	21310161	A	G	15,65	intergenic_region	Saalp_EIv1.0_0153090	TCB1	1_19.495_22.205	Thi_SB_LB_vs_PL_Pi
1	21322263	A	G	17,86	intergenic_region	Saalp_EIv1.0_0153090	TCB1	1_19.495_22.205	Thi_SB_LB_vs_PL_Pi
1	21324016	T	A	15,22	intergenic_region	Saalp_EIv1.0_0153090	TCB1	1_19.495_22.205	Thi_SB_LB_vs_PL_Pi
1	21324686	G	C	15,14	intergenic_region	Saalp_EIv1.0_0153090	TCB1	1_19.495_22.205	Thi_SB_LB_vs_PL_Pi
1	21332759	A	G	17,1	intergenic_region	Saalp_EIv1.0_0153090	TCB1	1_19.495_22.205	Thi_SB_LB_vs_PL_Pi
1	21352301	C	T	22,85	intron_variant	Saalp_EIv1.0_0153100	Unknown	1_19.495_22.205	Thi_SB_LB_vs_PL_Pi
1	21372611	G	T	19,16	intron_variant	Saalp_EIv1.0_0153100	Unknown	1_19.495_22.205	Thi_SB_LB_vs_PL_Pi
1	21376703	C	G	15,55	intron_variant	Saalp_EIv1.0_0153100	Unknown	1_19.495_22.205	Thi_SB_LB_vs_PL_Pi
1	21383645	T	C	17,58	intron_variant	Saalp_EIv1.0_0153100	Unknown	1_19.495_22.205	Thi_SB_LB_vs_PL_Pi
1	21384405	C	T	16,28	intron_variant	Saalp_EIv1.0_0153100	Unknown	1_19.495_22.205	Thi_SB_LB_vs_PL_Pi
1	21389185	C	A	15,95	intron_variant	Saalp_EIv1.0_0153100	Unknown	1_19.495_22.205	Thi_SB_LB_vs_PL_Pi
1	21399732	G	A	15,11	intron_variant	Saalp_EIv1.0_0153100	Unknown	1_19.495_22.205	Thi_SB_LB_vs_PL_Pi
1	21410233	G	C	20,33	intron_variant	Saalp_EIv1.0_0153100	Unknown	1_19.495_22.205	Thi_SB_LB_vs_PL_Pi
1	21410593	G	A	19,08	intron_variant	Saalp_EIv1.0_0153100	Unknown	1_19.495_22.205	Thi_SB_LB_vs_PL_Pi
1	21410594	A	C	19,18	intron_variant	Saalp_EIv1.0_0153100	Unknown	1_19.495_22.205	Thi_SB_LB_vs_PL_Pi
1	21411388	C	G	17,44	intron_variant	Saalp_EIv1.0_0153100	Unknown	1_19.495_22.205	Thi_SB_LB_vs_PL_Pi
1	21419252	T	C	17,31	downstream_gene_variant	Saalp_EIv1.0_0153110	PININ	1_19.495_22.205	Thi_SB_LB_vs_PL_Pi
1	21429739	T	C	20,12	downstream_gene_variant	Saalp_EIv1.0_0153120	GEMI2	1_19.495_22.205	Thi_SB_LB_vs_PL_Pi
1	21430417	A	C	19,09	downstream_gene_variant	Saalp_EIv1.0_0153120	GEMI2	1_19.495_22.205	Thi_SB_LB_vs_PL_Pi
1	21430467	G	A	15,83	downstream_gene_variant	Saalp_EIv1.0_0153120	GEMI2	1_19.495_22.205	Thi_SB_LB_vs_PL_Pi
1	21437180	G	T	15,36	upstream_gene_variant	Saalp_EIv1.0_0153130	MIA2	1_19.495_22.205	Thi_SB_LB_vs_PL_Pi
1	21453325	C	A	15,48	intron_variant	Saalp_EIv1.0_0153130	MIA2	1_19.495_22.205	Thi_SB_LB_vs_PL_Pi
1	21464693	T	C	18,87	3_prime_UTR_variant	Saalp_EIv1.0_0153130	MIA2	1_19.495_22.205	Thi_SB_LB_vs_PL_Pi
1	21470047	A	G	15,19	missense_variant	Saalp_EIv1.0_0153140	FBX33	1_19.495_22.205	Thi_SB_LB_vs_PL_Pi
1	21475881	A	T	17,36	upstream_gene_variant	Saalp_EIv1.0_0153140	FBX33	1_19.495_22.205	Thi_SB_LB_vs_PL_Pi
1	21485608	G	A	17,19	downstream_gene_variant	Saalp_EIv1.0_0153150	F177A	1_19.495_22.205	Thi_SB_LB_vs_PL_Pi
1	21495527	A	G	17,35	downstream_gene_variant	Saalp_EIv1.0_0153170	MRPP3	1_19.495_22.205	Thi_SB_LB_vs_PL_Pi
1	21498682	A	G	15,42	intron_variant	Saalp_EIv1.0_0153180	Unknown	1_19.495_22.205	Thi_SB_LB_vs_PL_Pi
1	21501670	G	A	16,44	upstream_gene_variant	Saalp_EIv1.0_0153180	Unknown	1_19.495_22.205	Thi_SB_LB_vs_PL_Pi
1	21513448	C	T	16,01	upstream_gene_variant	Saalp_EIv1.0_0153190	PSA6	1_19.495_22.205	Thi_SB_LB_vs_PL_Pi
1	21515742	G	A	17,78	upstream_gene_variant	Saalp_EIv1.0_0153190	PSA6	1_19.495_22.205	Thi_SB_LB_vs_PL_Pi
1	21515791	T	G	17,86	upstream_gene_variant	Saalp_EIv1.0_0153190	PSA6	1_19.495_22.205	Thi_SB_LB_vs_PL_Pi
1	21526688	C	T	15,31	upstream_gene_variant	Saalp_EIv1.0_0153200	IKBA	1_19.495_22.205	Thi_SB_LB_vs_PL_Pi
1	21558343	G	C	15,41	intron_variant	Saalp_EIv1.0_0153220	RGPA1	1_19.495_22.205	Thi_SB_LB_vs_PL_Pi
1	21565949	A	C	15,14	intron_variant	Saalp_EIv1.0_0153220	RGPA1	1_19.495_22.205	Thi_SB_LB_vs_PL_Pi
1	21567854	A	C	18,2	intron_variant	Saalp_EIv1.0_0153220	RGPA1	1_19.495_22.205	Thi_SB_LB_vs_PL_Pi
1	21572405	C	T	17,18	intron_variant	Saalp_EIv1.0_0153220	RGPA1	1_19.495_22.205	Thi_SB_LB_vs_PL_Pi
1	21574255	T	C	17,99	intron_variant	Saalp_EIv1.0_0153220	RGPA1	1_19.495_22.205	Thi_SB_LB_vs_PL_Pi
1	21574768	T	C	15,14	intron_variant	Saalp_EIv1.0_0153220	RGPA1	1_19.495_22.205	Thi_SB_LB_vs_PL_Pi
1	21576386	T	G	15,91	intron_variant	Saalp_EIv1.0_0153220	RGPA1	1_19.495_22.205	Thi_SB_LB_vs_PL_Pi
1	21577110	A	G	16,76	intron_variant	Saalp_EIv1.0_0153220	RGPA1	1_19.495_22.205	Thi_SB_LB_vs_PL_Pi
1	21577577	A	C	15,11	intron_variant	Saalp_EIv1.0_0153220	RGPA1	1_19.495_22.205	Thi_SB_LB_vs_PL_Pi
1	21607029	C	A	16,3	intron_variant	Saalp_EIv1.0_0153220	RGPA1	1_19.495_22.205	Thi_SB_LB_vs_PL_Pi
1	21640621	T	G	17,55	intron_variant	Saalp_EIv1.0_0153220	RGPA1	1_19.495_22.205	Thi_SB_LB_vs_PL_Pi
1	21718412	T	G	15,99	intron_variant	Saalp_EIv1.0_0153240	TTC7B	1_19.495_22.205	Thi_SB_LB_vs_PL_Pi
1	21718650	A	G	18,32	intron_variant	Saalp_EIv1.0_0153240	TTC7B	1_19.495_22.205	Thi_SB_LB_vs_PL_Pi
1	21721794	C	G	18,84	intron_variant	Saalp_EIv1.0_0153240	TTC7B	1_19.495_22.205	Thi_SB_LB_vs_PL_Pi
1	21791720	T	C	15,55	intron_variant	Saalp_EIv1.0_0153290	TTC7B	1_19.495_22.205	Thi_SB_LB_vs_PL_Pi
1	21802850	A	G	15,79	downstream_gene_variant	Saalp_EIv1.0_0153290	TTC7B	1_19.495_22.205	Thi_SB_LB_vs_PL_Pi
1	21826606	A	G	15,83	downstream_gene_variant	Saalp_EIv1.0_0153310	CAM2B	1_19.495_22.205	Thi_SB_LB_vs_PL_Pi
1	21826793	A	T	15,53	downstream_gene_variant	Saalp_EIv1.0_0153310	CAM2B	1_19.495_22.205	Thi_SB_LB_vs_PL_Pi
1	21827710	T	A	15,02	downstream_gene_variant	Saalp_EIv1.0_0153310	CAM2B	1_19.495_22.205	Thi_SB_LB_vs_PL_Pi
1	21904989	T	C	15,31	intergenic_region	Saalp_EIv1.0_0153340	PRS4	1_19.495_22.205	Thi_SB_LB_vs_PL_Pi
1	21923055	C	A	15,37	intergenic_region	Saalp_EIv1.0_0153340	PRS4	1_19.495_22.205	Thi_SB_LB_vs_PL_Pi
1	21928485	C	G	15,3	intergenic_region	Saalp_EIv1.0_0153340	PRS4	1_19.495_22.205	Thi_SB_LB_vs_PL_Pi
1	21961523	T	G	15,38	intergenic_region	Saalp_EIv1.0_0153340	PRS4	1_19.495_22.205	Thi_SB_LB_vs_PL_Pi
1	22027532	T	G	16,21	intergenic_region	Saalp_EIv1.0_0153340	PRS4	1_19.495_22.205	Thi_SB_LB_vs_PL_Pi
1	22029007	G	T	15,4	intergenic_region	Saalp_EIv1.0_0153340	PRS4	1_19.495_22.205	Thi_SB_LB_vs_PL_Pi
1	22029513	C	T	15,67	intergenic_region	Saalp_EIv1.0_0153340	PRS4	1_19.495_22.205	Thi_SB_LB_vs_PL_Pi
1	22055530	G	A	15,53	intergenic_region	Saalp_EIv1.0_0153340	PRS4	1_19.495_22.205	Thi_SB_LB_vs_PL_Pi
1	22055996	G	A	16,1	intergenic_region	Saalp_EIv1.0_0153340	PRS4	1_19.495_22.205	Thi_SB_LB_vs_PL_Pi
1	22085808	T	C	17,19	intergenic_region	Saalp_EIv1.0_0153340	PRS4	1_19.495_22.205	Thi_SB_LB_vs_PL_Pi
3	33726179	C	T	16,34	intron_variant	Saalp_EIv1.0_0533350	DLG5	3_33.495_35.805	Thi_SB_LB_vs_PL_Pi
3	33805357	G	A	21,57	intron_variant	Saalp_EIv1.0_0533370	KCMA1	3_33.495_35.805	Thi_SB_LB_vs_PL_Pi
3	33836927	A	T	17,28	intron_variant	Saalp_EIv1.0_0533370	KCMA1	3_33.495_35.805	Thi_SB_LB_vs_PL_Pi
3	33848362	G	A	16,39	intron_variant	Saalp_EIv1.0_0533370	KCMA1	3_33.495_35.805	Thi_SB_LB_vs_PL_Pi
3	33920233	G	T	15,24	intron_variant	Saalp_EIv1.0_0533370	KCMA1	3_33.495_35.805	Thi_SB_LB_vs_PL_Pi
3	33937090	T	C	16,66	intron_variant	Saalp_EIv1.0_0533370	KCMA1	3_33.495_35.805	Thi_SB_LB_vs_PL_Pi
3	34010090	G	A	15,3	intron_variant	Saalp_EIv1.0_0533370	KCMA1	3_33.495_35.805	Thi_SB_LB_vs_PL_Pi
3	34013788	T	C	15,08	intron_variant	Saalp_EIv1.0_0533370	KCMA1	3_33.495_35.805	Thi_SB_LB_vs_PL_Pi
3	34078244	A	C	18,25	intergenic_region	Saalp_EIv1.0_0533370	KCMA1	3_33.495_35.805	Thi_SB_LB_vs_PL_Pi
3	34130451	G	A	15,96	intergenic_region	Saalp_EIv1.0_0533370	KCMA1	3_33.495_35.805	Thi_SB_LB_vs_PL_Pi
3	34132264	T	G	15,85	intergenic_region	Saalp_EIv1.0_0533370	KCMA1	3_33.495_35.805	Thi_SB_LB_vs_PL_Pi
3	34159937	G	A	15,06	intergenic_region	Saalp_EIv1.0_0533370	KCMA1	3_33.495_35.805	Thi_SB_LB_vs_PL_Pi
3	34195494	A	T	15,76	intron_variant	Saalp_EIv1.0_0533380	Unknown	3_33.495_35.805	Thi_SB_LB_vs_PL_Pi
3	34245199	G	A	15,51	intergenic_region	Saalp_EIv1.0_0533380	Unknown	3_33.495_35.805	Thi_SB_LB_vs_PL_Pi
3	34285265	G	T	16,67	intergenic_region	Saalp_EIv1.0_0533390	POL4	3_33.495_35.805	Thi_SB_LB_vs_PL_Pi
3	34303517	T	C	15,23	intergenic_region	Saalp_EIv1.0_0533390	POL4	3_33.495_35.805	Thi_SB_LB_vs_PL_Pi
3	34303592	T	C	15,84	intergenic_region	Saalp_EIv1.0_0533390	POL4	3_33.495_35.805	Thi_SB_LB_vs_PL_Pi
3	34308896	C	T	15,69	intergenic_region	Saalp_EIv1.0_0533390	POL4	3_33.495_35.805	Thi_SB_LB_vs_PL_Pi
3	34315317	T	C	15,02	intergenic_region	Saalp_EIv1.0_0533390	POL4	3_33.495_35.805	Thi_SB_LB_vs_PL_Pi
3	34350846	G	A	15,72	intergenic_region	Saalp_EIv1.0_0533390	POL4	3_33.495_35.805	Thi_SB_LB_vs_PL_Pi
3	34394779	C	T	15,9	intergenic_region	Saalp_EIv1.0_0533420	Unknown	3_33.495_35.805	Thi_SB_LB_vs_PL_Pi
3	34406607	C	T	16,1	intergenic_region	Saalp_EIv1.0_0533420	Unknown	3_33.495_35.805	Thi_SB_LB_vs_PL_Pi
3	34407696	G	A	18,65	intergenic_region	Saalp_EIv1.0_0533420	Unknown	3_33.495_35.805	Thi_SB_LB_vs_PL_Pi
3	34418300	G	A	16,33	intergenic_region	Saalp_EIv1.0_0533420	Unknown	3_33.495_35.805	Thi_SB_LB_vs_PL_Pi
3	34418953	T	G	17,13	intergenic_region	Saalp_EIv1.0_0533420	Unknown	3_33.495_35.805	Thi_SB_LB_vs_PL_Pi
3	34419159	G	A	15,99	intergenic_region	Saalp_EIv1.0_0533420	Unknown	3_33.495_35.805	Thi_SB_LB_vs_PL_Pi
3	34419893	G	C	16,49	intergenic_region	Saalp_EIv1.0_0533420	Unknown	3_33.495_35.805	Thi_SB_LB_vs_PL_Pi
3	34420864	G	A	15,28	intergenic_region	Saalp_EIv1.0_0533420	Unknown	3_33.495_35.805	Thi_SB_LB_vs_PL_Pi
3	34421678	G	A	16,35	intergenic_region	Saalp_EIv1.0_0533420	Unknown	3_33.495_35.805	Thi_SB_LB_vs_PL_Pi
3	34435659	C	A	18,69	synonymous_variant	Saalp_EIv1.0_0533430	VDAC2	3_33.495_35.805	Thi_SB_LB_vs_PL_Pi
3	34442900	C	G	15,77	intron_variant	Saalp_EIv1.0_0533430	VDAC2	3_33.495_35.805	Thi_SB_LB_vs_PL_Pi
3	34442902	T	A	15,39	intron_variant	Saalp_EIv1.0_0533430	VDAC2	3_33.495_35.805	Thi_SB_LB_vs_PL_Pi
3	34448938	G	A	16,96	intron_variant	Saalp_EIv1.0_0533430	VDAC2	3_33.495_35.805	Thi_SB_LB_vs_PL_Pi
3	34448985	C	A	15,96	intron_variant	Saalp_EIv1.0_0533430	VDAC2	3_33.495_35.805	Thi_SB_LB_vs_PL_Pi
3	34450649	A	T	15,78	intron_variant	Saalp_EIv1.0_0533430	VDAC2	3_33.495_35.805	Thi_SB_LB_vs_PL_Pi
3	34476006	G	T	18,61	intron_variant	Saalp_EIv1.0_0533440	SAMD8	3_33.495_35.805	Thi_SB_LB_vs_PL_Pi
3	34483698	G	A	16,88	upstream_gene_variant	Saalp_EIv1.0_0533440	SAMD8	3_33.495_35.805	Thi_SB_LB_vs_PL_Pi
3	34487352	G	A	16,52	intergenic_region	Saalp_EIv1.0_0533440	SAMD8	3_33.495_35.805	Thi_SB_LB_vs_PL_Pi
3	34487379	G	A	16,78	intergenic_region	Saalp_EIv1.0_0533440	SAMD8	3_33.495_35.805	Thi_SB_LB_vs_PL_Pi
3	34494341	T	G	16,66	intergenic_region	Saalp_EIv1.0_0533440	SAMD8	3_33.495_35.805	Thi_SB_LB_vs_PL_Pi
3	34495211	A	T	15,45	intergenic_region	Saalp_EIv1.0_0533440	SAMD8	3_33.495_35.805	Thi_SB_LB_vs_PL_Pi
3	34498801	A	C	20,39	upstream_gene_variant	Saalp_EIv1.0_0533450	DS13A	3_33.495_35.805	Thi_SB_LB_vs_PL_Pi
3	34500949	A	G	15,83	upstream_gene_variant	Saalp_EIv1.0_0533450	DS13A	3_33.495_35.805	Thi_SB_LB_vs_PL_Pi
3	34500995	C	A	15,48	upstream_gene_variant	Saalp_EIv1.0_0533450	DS13A	3_33.495_35.805	Thi_SB_LB_vs_PL_Pi
3	34504787	A	G	15,26	5_prime_UTR_premature_start_codon_gain_variant	Saalp_EIv1.0_0533460	TCB1	3_33.495_35.805	Thi_SB_LB_vs_PL_Pi
3	34509352	G	C	17,9	upstream_gene_variant	Saalp_EIv1.0_0533470	DUS29	3_33.495_35.805	Thi_SB_LB_vs_PL_Pi
3	34509868	C	A	19,1	upstream_gene_variant	Saalp_EIv1.0_0533470	DUS29	3_33.495_35.805	Thi_SB_LB_vs_PL_Pi
3	34520253	C	T	15,54	intron_variant	Saalp_EIv1.0_0533470	DUS29	3_33.495_35.805	Thi_SB_LB_vs_PL_Pi
3	34523864	G	C	15,26	intron_variant	Saalp_EIv1.0_0533470	DUS29	3_33.495_35.805	Thi_SB_LB_vs_PL_Pi
3	34544395	T	C	17,41	intron_variant	Saalp_EIv1.0_0533490	KAT6B	3_33.495_35.805	Thi_SB_LB_vs_PL_Pi
3	34564066	C	T	16,24	intron_variant	Saalp_EIv1.0_0533490	KAT6B	3_33.495_35.805	Thi_SB_LB_vs_PL_Pi
3	34567785	C	A	15,57	intron_variant	Saalp_EIv1.0_0533490	KAT6B	3_33.495_35.805	Thi_SB_LB_vs_PL_Pi
3	34567999	A	G	17	intron_variant	Saalp_EIv1.0_0533490	KAT6B	3_33.495_35.805	Thi_SB_LB_vs_PL_Pi
3	34568090	G	T	17,25	intron_variant	Saalp_EIv1.0_0533490	KAT6B	3_33.495_35.805	Thi_SB_LB_vs_PL_Pi
3	34579178	C	T	16,58	upstream_gene_variant	Saalp_EIv1.0_0533490	KAT6B	3_33.495_35.805	Thi_SB_LB_vs_PL_Pi
3	34586532	G	A	17,93	intron_variant	Saalp_EIv1.0_0533500	ADK	3_33.495_35.805	Thi_SB_LB_vs_PL_Pi
3	34586607	C	A	17,27	intron_variant	Saalp_EIv1.0_0533500	ADK	3_33.495_35.805	Thi_SB_LB_vs_PL_Pi
3	34586929	A	G	15,25	intron_variant	Saalp_EIv1.0_0533500	ADK	3_33.495_35.805	Thi_SB_LB_vs_PL_Pi
3	34589601	T	C	16,25	intron_variant	Saalp_EIv1.0_0533500	ADK	3_33.495_35.805	Thi_SB_LB_vs_PL_Pi
3	34589725	T	C	17,08	intron_variant	Saalp_EIv1.0_0533500	ADK	3_33.495_35.805	Thi_SB_LB_vs_PL_Pi
3	34589853	C	A	17,66	intron_variant	Saalp_EIv1.0_0533500	ADK	3_33.495_35.805	Thi_SB_LB_vs_PL_Pi
3	34590044	G	C	16,14	intron_variant	Saalp_EIv1.0_0533500	ADK	3_33.495_35.805	Thi_SB_LB_vs_PL_Pi
3	34590172	A	T	17,94	intron_variant	Saalp_EIv1.0_0533500	ADK	3_33.495_35.805	Thi_SB_LB_vs_PL_Pi
3	34598761	G	A	17,87	intron_variant	Saalp_EIv1.0_0533500	ADK	3_33.495_35.805	Thi_SB_LB_vs_PL_Pi
3	34602536	A	C	18,19	intron_variant	Saalp_EIv1.0_0533500	ADK	3_33.495_35.805	Thi_SB_LB_vs_PL_Pi
3	34605788	A	C	15,24	intron_variant	Saalp_EIv1.0_0533500	ADK	3_33.495_35.805	Thi_SB_LB_vs_PL_Pi
3	34606147	T	C	16,48	intron_variant	Saalp_EIv1.0_0533500	ADK	3_33.495_35.805	Thi_SB_LB_vs_PL_Pi
3	34610784	G	A	16,85	intron_variant	Saalp_EIv1.0_0533500	ADK	3_33.495_35.805	Thi_SB_LB_vs_PL_Pi
3	34611441	A	T	17,41	intron_variant	Saalp_EIv1.0_0533500	ADK	3_33.495_35.805	Thi_SB_LB_vs_PL_Pi
3	34611442	T	C	16,62	intron_variant	Saalp_EIv1.0_0533500	ADK	3_33.495_35.805	Thi_SB_LB_vs_PL_Pi
3	34612833	T	C	15,33	intron_variant	Saalp_EIv1.0_0533500	ADK	3_33.495_35.805	Thi_SB_LB_vs_PL_Pi
3	34644091	C	A	15,29	intron_variant	Saalp_EIv1.0_0533500	ADK	3_33.495_35.805	Thi_SB_LB_vs_PL_Pi
3	34644725	T	C	16,61	intron_variant	Saalp_EIv1.0_0533500	ADK	3_33.495_35.805	Thi_SB_LB_vs_PL_Pi
3	34645828	G	A	15,53	intron_variant	Saalp_EIv1.0_0533500	ADK	3_33.495_35.805	Thi_SB_LB_vs_PL_Pi
3	34665949	T	G	17,17	intron_variant	Saalp_EIv1.0_0533500	ADK	3_33.495_35.805	Thi_SB_LB_vs_PL_Pi
3	34666609	C	T	17,02	intron_variant	Saalp_EIv1.0_0533500	ADK	3_33.495_35.805	Thi_SB_LB_vs_PL_Pi
3	34673672	A	G	15,23	intron_variant	Saalp_EIv1.0_0533500	ADK	3_33.495_35.805	Thi_SB_LB_vs_PL_Pi
3	34677266	G	C	20,62	intron_variant	Saalp_EIv1.0_0533500	ADK	3_33.495_35.805	Thi_SB_LB_vs_PL_Pi
3	34683416	G	T	17,11	intron_variant	Saalp_EIv1.0_0533500	ADK	3_33.495_35.805	Thi_SB_LB_vs_PL_Pi
3	34693829	G	C	15,07	intron_variant	Saalp_EIv1.0_0533500	ADK	3_33.495_35.805	Thi_SB_LB_vs_PL_Pi
3	34698319	T	C	15,82	intron_variant	Saalp_EIv1.0_0533500	ADK	3_33.495_35.805	Thi_SB_LB_vs_PL_Pi
3	34711206	C	G	17,56	intron_variant	Saalp_EIv1.0_0533500	ADK	3_33.495_35.805	Thi_SB_LB_vs_PL_Pi
3	34712500	C	A	18,15	intron_variant	Saalp_EIv1.0_0533500	ADK	3_33.495_35.805	Thi_SB_LB_vs_PL_Pi
3	34719230	G	A	15,14	intron_variant	Saalp_EIv1.0_0533500	ADK	3_33.495_35.805	Thi_SB_LB_vs_PL_Pi
3	34729684	C	T	15,69	intron_variant	Saalp_EIv1.0_0533500	ADK	3_33.495_35.805	Thi_SB_LB_vs_PL_Pi
3	34734450	G	A	17,7	intron_variant	Saalp_EIv1.0_0533500	ADK	3_33.495_35.805	Thi_SB_LB_vs_PL_Pi
3	34734451	T	G	17,66	intron_variant	Saalp_EIv1.0_0533500	ADK	3_33.495_35.805	Thi_SB_LB_vs_PL_Pi
3	34735339	A	G	16,82	intron_variant	Saalp_EIv1.0_0533500	ADK	3_33.495_35.805	Thi_SB_LB_vs_PL_Pi
3	34739113	T	C	15,15	synonymous_variant	Saalp_EIv1.0_0533500	ADK	3_33.495_35.805	Thi_SB_LB_vs_PL_Pi
3	34746418	G	T	16,65	intron_variant	Saalp_EIv1.0_0533500	ADK	3_33.495_35.805	Thi_SB_LB_vs_PL_Pi
3	34751903	C	T	15,11	intron_variant	Saalp_EIv1.0_0533500	ADK	3_33.495_35.805	Thi_SB_LB_vs_PL_Pi
3	34771953	G	A	15,25	intron_variant	Saalp_EIv1.0_0533500	ADK	3_33.495_35.805	Thi_SB_LB_vs_PL_Pi
3	34774982	C	A	18,26	intron_variant	Saalp_EIv1.0_0533500	ADK	3_33.495_35.805	Thi_SB_LB_vs_PL_Pi
3	34811842	C	T	15,33	intron_variant	Saalp_EIv1.0_0533500	ADK	3_33.495_35.805	Thi_SB_LB_vs_PL_Pi
3	34814857	G	T	15,95	intron_variant	Saalp_EIv1.0_0533500	ADK	3_33.495_35.805	Thi_SB_LB_vs_PL_Pi
3	34818958	C	T	16,33	intron_variant	Saalp_EIv1.0_0533500	ADK	3_33.495_35.805	Thi_SB_LB_vs_PL_Pi
3	34837218	T	C	15,09	intron_variant	Saalp_EIv1.0_0533500	ADK	3_33.495_35.805	Thi_SB_LB_vs_PL_Pi
3	34857711	G	A	17,61	upstream_gene_variant	Saalp_EIv1.0_0533500	ADK	3_33.495_35.805	Thi_SB_LB_vs_PL_Pi
3	34860854	G	A	15,35	upstream_gene_variant	Saalp_EIv1.0_0533500	ADK	3_33.495_35.805	Thi_SB_LB_vs_PL_Pi
3	34867890	C	T	17,13	intron_variant	Saalp_EIv1.0_0533520	Unknown	3_33.495_35.805	Thi_SB_LB_vs_PL_Pi
3	34872322	A	G	16,73	downstream_gene_variant	Saalp_EIv1.0_0533530	VINC	3_33.495_35.805	Thi_SB_LB_vs_PL_Pi
3	34925069	G	T	15,08	intron_variant	Saalp_EIv1.0_0533530	VINC	3_33.495_35.805	Thi_SB_LB_vs_PL_Pi
3	34937058	G	A	17,99	intron_variant	Saalp_EIv1.0_0533530	VINC	3_33.495_35.805	Thi_SB_LB_vs_PL_Pi
3	34939289	T	G	16,58	intron_variant	Saalp_EIv1.0_0533530	VINC	3_33.495_35.805	Thi_SB_LB_vs_PL_Pi
3	34942755	T	C	15,67	intron_variant	Saalp_EIv1.0_0533530	VINC	3_33.495_35.805	Thi_SB_LB_vs_PL_Pi
3	34942806	T	G	15,19	intron_variant	Saalp_EIv1.0_0533530	VINC	3_33.495_35.805	Thi_SB_LB_vs_PL_Pi
3	34945115	T	G	16,31	missense_variant	Saalp_EIv1.0_0533530	VINC	3_33.495_35.805	Thi_SB_LB_vs_PL_Pi
3	34950208	A	T	15,34	upstream_gene_variant	Saalp_EIv1.0_0533530	VINC	3_33.495_35.805	Thi_SB_LB_vs_PL_Pi
3	34957956	A	T	17,58	upstream_gene_variant	Saalp_EIv1.0_0533540	HID1	3_33.495_35.805	Thi_SB_LB_vs_PL_Pi
3	34982625	G	C	15,57	intron_variant	Saalp_EIv1.0_0533540	HID1	3_33.495_35.805	Thi_SB_LB_vs_PL_Pi
3	35014032	T	C	15,98	upstream_gene_variant	Saalp_EIv1.0_0533550	USH1G	3_33.495_35.805	Thi_SB_LB_vs_PL_Pi
3	35113031	T	C	17,32	intergenic_region	Saalp_EIv1.0_0533570	TRI16	3_33.495_35.805	Thi_SB_LB_vs_PL_Pi
3	35119045	T	C	15,5	upstream_gene_variant	Saalp_EIv1.0_0533580	EXOC7	3_33.495_35.805	Thi_SB_LB_vs_PL_Pi
3	35124830	A	C	15,97	intron_variant	Saalp_EIv1.0_0533580	EXOC7	3_33.495_35.805	Thi_SB_LB_vs_PL_Pi
3	35140370	C	A	18,78	downstream_gene_variant	Saalp_EIv1.0_0533580	EXOC7	3_33.495_35.805	Thi_SB_LB_vs_PL_Pi
3	35150203	G	A	16,44	intergenic_region	Saalp_EIv1.0_0533590	Unknown	3_33.495_35.805	Thi_SB_LB_vs_PL_Pi
3	35289696	A	T	15,24	intergenic_region	Saalp_EIv1.0_0533600	GAL2A	3_33.495_35.805	Thi_SB_LB_vs_PL_Pi
3	35298590	C	A	15,59	intergenic_region	Saalp_EIv1.0_0533600	GAL2A	3_33.495_35.805	Thi_SB_LB_vs_PL_Pi
3	35321626	T	C	16,22	intergenic_region	Saalp_EIv1.0_0533600	GAL2A	3_33.495_35.805	Thi_SB_LB_vs_PL_Pi
3	35327017	C	A	18,52	intergenic_region	Saalp_EIv1.0_0533600	GAL2A	3_33.495_35.805	Thi_SB_LB_vs_PL_Pi
3	35337250	C	T	15,64	intergenic_region	Saalp_EIv1.0_0533600	GAL2A	3_33.495_35.805	Thi_SB_LB_vs_PL_Pi
3	35359670	C	G	15,74	intergenic_region	Saalp_EIv1.0_0533600	GAL2A	3_33.495_35.805	Thi_SB_LB_vs_PL_Pi
3	35380744	A	T	15,86	3_prime_UTR_variant	Saalp_EIv1.0_0533610	KCJ16	3_33.495_35.805	Thi_SB_LB_vs_PL_Pi
3	35391229	G	A	15,86	synonymous_variant	Saalp_EIv1.0_0533620	KCNJ2	3_33.495_35.805	Thi_SB_LB_vs_PL_Pi
3	35435178	T	C	16,35	upstream_gene_variant	Saalp_EIv1.0_0533630	Unknown	3_33.495_35.805	Thi_SB_LB_vs_PL_Pi
3	35465007	A	T	15,04	intergenic_region	Saalp_EIv1.0_0533630	Unknown	3_33.495_35.805	Thi_SB_LB_vs_PL_Pi
3	35484635	T	A	15,28	intergenic_region	Saalp_EIv1.0_0533630	Unknown	3_33.495_35.805	Thi_SB_LB_vs_PL_Pi
3	35484636	T	A	15,29	intergenic_region	Saalp_EIv1.0_0533630	Unknown	3_33.495_35.805	Thi_SB_LB_vs_PL_Pi
3	35484637	T	A	15,3	intergenic_region	Saalp_EIv1.0_0533630	Unknown	3_33.495_35.805	Thi_SB_LB_vs_PL_Pi
3	35484638	T	A	15,48	intergenic_region	Saalp_EIv1.0_0533630	Unknown	3_33.495_35.805	Thi_SB_LB_vs_PL_Pi
3	35490965	C	T	15,13	intergenic_region	Saalp_EIv1.0_0533630	Unknown	3_33.495_35.805	Thi_SB_LB_vs_PL_Pi
3	35506898	T	C	16,38	intergenic_region	Saalp_EIv1.0_0533630	Unknown	3_33.495_35.805	Thi_SB_LB_vs_PL_Pi
3	35506904	C	T	16,72	intergenic_region	Saalp_EIv1.0_0533630	Unknown	3_33.495_35.805	Thi_SB_LB_vs_PL_Pi
3	35516491	C	A	16,44	intergenic_region	Saalp_EIv1.0_0533630	Unknown	3_33.495_35.805	Thi_SB_LB_vs_PL_Pi
3	35516493	A	G	15,65	intergenic_region	Saalp_EIv1.0_0533630	Unknown	3_33.495_35.805	Thi_SB_LB_vs_PL_Pi
3	35516797	T	A	16,61	intergenic_region	Saalp_EIv1.0_0533630	Unknown	3_33.495_35.805	Thi_SB_LB_vs_PL_Pi
3	35517828	T	C	16,15	intergenic_region	Saalp_EIv1.0_0533630	Unknown	3_33.495_35.805	Thi_SB_LB_vs_PL_Pi
3	35519220	C	G	17,06	intergenic_region	Saalp_EIv1.0_0533630	Unknown	3_33.495_35.805	Thi_SB_LB_vs_PL_Pi
3	35522080	T	C	15,27	intergenic_region	Saalp_EIv1.0_0533630	Unknown	3_33.495_35.805	Thi_SB_LB_vs_PL_Pi
3	35542621	C	T	17,43	intron_variant	Saalp_EIv1.0_0533640	MP2K6	3_33.495_35.805	Thi_SB_LB_vs_PL_Pi
3	35568850	A	G	15,78	intron_variant	Saalp_EIv1.0_0533640	MP2K6	3_33.495_35.805	Thi_SB_LB_vs_PL_Pi
3	35587756	C	A	15,66	downstream_gene_variant	Saalp_EIv1.0_0533660	Unknown	3_33.495_35.805	Thi_SB_LB_vs_PL_Pi
3	35623003	C	G	16,36	intron_variant	Saalp_EIv1.0_0533680	BTBDH	3_33.495_35.805	Thi_SB_LB_vs_PL_Pi
3	35675645	C	T	15,44	upstream_gene_variant	Saalp_EIv1.0_0533690	GP142	3_33.495_35.805	Thi_SB_LB_vs_PL_Pi
3	35691759	T	G	16,73	intron_variant	Saalp_EIv1.0_0533690	GP142	3_33.495_35.805	Thi_SB_LB_vs_PL_Pi
3	35693144	G	C	18,35	intron_variant	Saalp_EIv1.0_0533690	GP142	3_33.495_35.805	Thi_SB_LB_vs_PL_Pi
3	35700030	T	C	17,51	intron_variant	Saalp_EIv1.0_0533690	GP142	3_33.495_35.805	Thi_SB_LB_vs_PL_Pi
3	37371244	T	C	15,21	intron_variant	Saalp_EIv1.0_0534030	HLF	3_37.345_40.605	Thi_SB_LB_vs_PL_Pi
3	37381005	T	A	15,06	5_prime_UTR_variant	Saalp_EIv1.0_0534030	HLF	3_37.345_40.605	Thi_SB_LB_vs_PL_Pi
3	37459531	A	G	16,03	intron_variant	Saalp_EIv1.0_0534060	STXB4	3_37.345_40.605	Thi_SB_LB_vs_PL_Pi
3	37459995	T	G	16,65	intron_variant	Saalp_EIv1.0_0534060	STXB4	3_37.345_40.605	Thi_SB_LB_vs_PL_Pi
3	37476492	C	G	17,96	intron_variant	Saalp_EIv1.0_0534060	STXB4	3_37.345_40.605	Thi_SB_LB_vs_PL_Pi
3	37515650	C	T	15,36	intron_variant	Saalp_EIv1.0_0534060	STXB4	3_37.345_40.605	Thi_SB_LB_vs_PL_Pi
3	37522141	C	G	15,24	intron_variant	Saalp_EIv1.0_0534060	STXB4	3_37.345_40.605	Thi_SB_LB_vs_PL_Pi
3	37565652	G	A	15,2	upstream_gene_variant	Saalp_EIv1.0_0534090	POL4	3_37.345_40.605	Thi_SB_LB_vs_PL_Pi
3	37592616	A	C	15,64	intron_variant	Saalp_EIv1.0_0534100	RB40B	3_37.345_40.605	Thi_SB_LB_vs_PL_Pi
3	37610732	T	G	16,22	intron_variant	Saalp_EIv1.0_0534100	RB40B	3_37.345_40.605	Thi_SB_LB_vs_PL_Pi
3	37630510	G	T	16,21	intergenic_region	Saalp_EIv1.0_0534100	RB40B	3_37.345_40.605	Thi_SB_LB_vs_PL_Pi
3	37680408	C	A	15,06	intron_variant	Saalp_EIv1.0_0534110	CSKI2	3_37.345_40.605	Thi_SB_LB_vs_PL_Pi
3	37696511	A	G	15,86	intron_variant	Saalp_EIv1.0_0534110	CSKI2	3_37.345_40.605	Thi_SB_LB_vs_PL_Pi
3	37696519	C	T	15,49	intron_variant	Saalp_EIv1.0_0534110	CSKI2	3_37.345_40.605	Thi_SB_LB_vs_PL_Pi
3	37696536	T	C	17,31	intron_variant	Saalp_EIv1.0_0534110	CSKI2	3_37.345_40.605	Thi_SB_LB_vs_PL_Pi
3	37763526	A	T	17,72	intron_variant	Saalp_EIv1.0_0534120	NHRF1	3_37.345_40.605	Thi_SB_LB_vs_PL_Pi
3	37764109	T	A	16,7	intron_variant	Saalp_EIv1.0_0534120	NHRF1	3_37.345_40.605	Thi_SB_LB_vs_PL_Pi
3	37794928	C	G	17,43	5_prime_UTR_premature_start_codon_gain_variant	Saalp_EIv1.0_0534120	NHRF1	3_37.345_40.605	Thi_SB_LB_vs_PL_Pi
3	37796460	C	T	15,44	upstream_gene_variant	Saalp_EIv1.0_0534120	NHRF1	3_37.345_40.605	Thi_SB_LB_vs_PL_Pi
3	37811315	T	G	15,34	intron_variant	Saalp_EIv1.0_0534130	RAB37	3_37.345_40.605	Thi_SB_LB_vs_PL_Pi
3	37836731	A	G	17,73	5_prime_UTR_variant	Saalp_EIv1.0_0534130	RAB37	3_37.345_40.605	Thi_SB_LB_vs_PL_Pi
3	37846793	T	G	15,18	3_prime_UTR_variant	Saalp_EIv1.0_0534140	Unknown	3_37.345_40.605	Thi_SB_LB_vs_PL_Pi
3	37848863	G	A	15,08	downstream_gene_variant	Saalp_EIv1.0_0534140	Unknown	3_37.345_40.605	Thi_SB_LB_vs_PL_Pi
3	37868779	A	T	16,28	intron_variant	Saalp_EIv1.0_0534160	EME1	3_37.345_40.605	Thi_SB_LB_vs_PL_Pi
3	37868828	A	G	15,37	intron_variant	Saalp_EIv1.0_0534160	EME1	3_37.345_40.605	Thi_SB_LB_vs_PL_Pi
3	37871280	A	G	17,49	intron_variant	Saalp_EIv1.0_0534160	EME1	3_37.345_40.605	Thi_SB_LB_vs_PL_Pi
3	37905098	A	G	17,64	5_prime_UTR_premature_start_codon_gain_variant	Saalp_EIv1.0_0534190	NAT9	3_37.345_40.605	Thi_SB_LB_vs_PL_Pi
3	37910258	T	C	16,22	downstream_gene_variant	Saalp_EIv1.0_0534190	NAT9	3_37.345_40.605	Thi_SB_LB_vs_PL_Pi
3	37937395	A	G	15,39	intron_variant	Saalp_EIv1.0_0534210	RN157	3_37.345_40.605	Thi_SB_LB_vs_PL_Pi
3	37977795	C	T	15,76	upstream_gene_variant	Saalp_EIv1.0_0534260	MXRA7	3_37.345_40.605	Thi_SB_LB_vs_PL_Pi
3	37987222	G	T	17,84	intron_variant	Saalp_EIv1.0_0534260	MXRA7	3_37.345_40.605	Thi_SB_LB_vs_PL_Pi
3	37993389	C	T	18,45	intron_variant	Saalp_EIv1.0_0534260	MXRA7	3_37.345_40.605	Thi_SB_LB_vs_PL_Pi
3	38011385	T	C	16,98	upstream_gene_variant	Saalp_EIv1.0_0534270	TRIM8	3_37.345_40.605	Thi_SB_LB_vs_PL_Pi
3	38026501	T	A	18,05	downstream_gene_variant	Saalp_EIv1.0_0534270	TRIM8	3_37.345_40.605	Thi_SB_LB_vs_PL_Pi
3	38031949	T	G	15,7	downstream_gene_variant	Saalp_EIv1.0_0534280	ARL3	3_37.345_40.605	Thi_SB_LB_vs_PL_Pi
3	38035415	C	T	15,59	synonymous_variant	Saalp_EIv1.0_0534280	ARL3	3_37.345_40.605	Thi_SB_LB_vs_PL_Pi
3	38065401	A	C	15,14	downstream_gene_variant	Saalp_EIv1.0_0534290	SFXN2	3_37.345_40.605	Thi_SB_LB_vs_PL_Pi
3	38076250	A	C	16,16	intron_variant	Saalp_EIv1.0_0534300	TIMP2	3_37.345_40.605	Thi_SB_LB_vs_PL_Pi
3	38077757	A	T	15,35	intron_variant	Saalp_EIv1.0_0534300	TIMP2	3_37.345_40.605	Thi_SB_LB_vs_PL_Pi
3	38081869	G	A	17,06	intron_variant	Saalp_EIv1.0_0534300	TIMP2	3_37.345_40.605	Thi_SB_LB_vs_PL_Pi
3	38082020	A	G	17,99	intron_variant	Saalp_EIv1.0_0534300	TIMP2	3_37.345_40.605	Thi_SB_LB_vs_PL_Pi
3	38085191	A	C	15,11	upstream_gene_variant	Saalp_EIv1.0_0534310	Unknown	3_37.345_40.605	Thi_SB_LB_vs_PL_Pi
3	38121541	G	A	16,5	intron_variant	Saalp_EIv1.0_0534320	CYH1	3_37.345_40.605	Thi_SB_LB_vs_PL_Pi
3	38131457	G	A	15,55	intron_variant	Saalp_EIv1.0_0534320	CYH1	3_37.345_40.605	Thi_SB_LB_vs_PL_Pi
3	38133830	G	T	17,47	intron_variant	Saalp_EIv1.0_0534320	CYH1	3_37.345_40.605	Thi_SB_LB_vs_PL_Pi
3	38133926	T	A	18,1	intron_variant	Saalp_EIv1.0_0534320	CYH1	3_37.345_40.605	Thi_SB_LB_vs_PL_Pi
3	38134341	G	A	18,97	intron_variant	Saalp_EIv1.0_0534320	CYH1	3_37.345_40.605	Thi_SB_LB_vs_PL_Pi
3	38138062	G	A	18,98	intron_variant	Saalp_EIv1.0_0534320	CYH1	3_37.345_40.605	Thi_SB_LB_vs_PL_Pi
3	38138141	G	A	16,03	intron_variant	Saalp_EIv1.0_0534320	CYH1	3_37.345_40.605	Thi_SB_LB_vs_PL_Pi
3	38159395	A	C	15,46	splice_region_variant&intron_variant	Saalp_EIv1.0_0534320	CYH1	3_37.345_40.605	Thi_SB_LB_vs_PL_Pi
3	38159396	G	C	15,57	splice_region_variant&intron_variant	Saalp_EIv1.0_0534320	CYH1	3_37.345_40.605	Thi_SB_LB_vs_PL_Pi
3	38159397	T	A	15,86	splice_region_variant&intron_variant	Saalp_EIv1.0_0534320	CYH1	3_37.345_40.605	Thi_SB_LB_vs_PL_Pi
3	38177481	G	C	16,96	downstream_gene_variant	Saalp_EIv1.0_0534330	Unknown	3_37.345_40.605	Thi_SB_LB_vs_PL_Pi
3	38218147	C	A	16,28	upstream_gene_variant	Saalp_EIv1.0_0534350	PGPS1	3_37.345_40.605	Thi_SB_LB_vs_PL_Pi
3	38254193	C	T	19,39	intergenic_region	Saalp_EIv1.0_0534360	SOCS3	3_37.345_40.605	Thi_SB_LB_vs_PL_Pi
3	38277009	T	C	17,4	intergenic_region	Saalp_EIv1.0_0534360	SOCS3	3_37.345_40.605	Thi_SB_LB_vs_PL_Pi
3	38389342	G	A	19,88	intron_variant	Saalp_EIv1.0_0534380	DNA2	3_37.345_40.605	Thi_SB_LB_vs_PL_Pi
3	38404513	G	A	17,03	intron_variant	Saalp_EIv1.0_0534380	DNA2	3_37.345_40.605	Thi_SB_LB_vs_PL_Pi
3	38409676	T	C	16,13	synonymous_variant	Saalp_EIv1.0_0534380	DNA2	3_37.345_40.605	Thi_SB_LB_vs_PL_Pi
3	38439097	A	G	20,96	synonymous_variant	Saalp_EIv1.0_0534410	RUFY2	3_37.345_40.605	Thi_SB_LB_vs_PL_Pi
3	38528146	C	T	15,98	upstream_gene_variant	Saalp_EIv1.0_0534420	TSN15	3_37.345_40.605	Thi_SB_LB_vs_PL_Pi
3	38538939	T	C	18,56	intron_variant	Saalp_EIv1.0_0534450	HXK1	3_37.345_40.605	Thi_SB_LB_vs_PL_Pi
3	38593054	A	G	18,2	intron_variant	Saalp_EIv1.0_0534460	HKDC1	3_37.345_40.605	Thi_SB_LB_vs_PL_Pi
3	38658036	A	C	19,73	downstream_gene_variant	Saalp_EIv1.0_0534500	KBP	3_37.345_40.605	Thi_SB_LB_vs_PL_Pi
3	38714120	T	C	16,7	upstream_gene_variant	Saalp_EIv1.0_0534520	DDX21	3_37.345_40.605	Thi_SB_LB_vs_PL_Pi
3	38780951	T	C	16,53	intron_variant	Saalp_EIv1.0_0534560	KS6A2	3_37.345_40.605	Thi_SB_LB_vs_PL_Pi
3	38867700	G	A	15,34	intergenic_region	Saalp_EIv1.0_0534570	MYOM2	3_37.345_40.605	Thi_SB_LB_vs_PL_Pi
3	38875338	C	T	17,88	intergenic_region	Saalp_EIv1.0_0534570	MYOM2	3_37.345_40.605	Thi_SB_LB_vs_PL_Pi
3	38919878	A	G	17,38	intergenic_region	Saalp_EIv1.0_0534570	MYOM2	3_37.345_40.605	Thi_SB_LB_vs_PL_Pi
3	38998775	G	A	17,09	intergenic_region	Saalp_EIv1.0_0534570	MYOM2	3_37.345_40.605	Thi_SB_LB_vs_PL_Pi
3	39021152	C	A	18,25	downstream_gene_variant	Saalp_EIv1.0_0534590	ZHX2	3_37.345_40.605	Thi_SB_LB_vs_PL_Pi
3	39025460	T	C	15,37	intergenic_region	Saalp_EIv1.0_0534590	ZHX2	3_37.345_40.605	Thi_SB_LB_vs_PL_Pi
3	39025815	T	A	15,09	intergenic_region	Saalp_EIv1.0_0534590	ZHX2	3_37.345_40.605	Thi_SB_LB_vs_PL_Pi
3	39026867	A	G	18,5	intergenic_region	Saalp_EIv1.0_0534590	ZHX2	3_37.345_40.605	Thi_SB_LB_vs_PL_Pi
3	39029025	C	G	17,58	intergenic_region	Saalp_EIv1.0_0534590	ZHX2	3_37.345_40.605	Thi_SB_LB_vs_PL_Pi
3	39035443	G	T	18,3	intergenic_region	Saalp_EIv1.0_0534590	ZHX2	3_37.345_40.605	Thi_SB_LB_vs_PL_Pi
3	39068100	G	T	16,36	downstream_gene_variant	Saalp_EIv1.0_0534600	Unknown	3_37.345_40.605	Thi_SB_LB_vs_PL_Pi
3	39217631	A	T	19,41	intron_variant	Saalp_EIv1.0_0534630	CSMD1	3_37.345_40.605	Thi_SB_LB_vs_PL_Pi
3	39221508	C	T	17,56	intron_variant	Saalp_EIv1.0_0534630	CSMD1	3_37.345_40.605	Thi_SB_LB_vs_PL_Pi
3	39225102	A	T	17,44	intron_variant	Saalp_EIv1.0_0534630	CSMD1	3_37.345_40.605	Thi_SB_LB_vs_PL_Pi
3	39225654	T	A	17,27	intron_variant	Saalp_EIv1.0_0534630	CSMD1	3_37.345_40.605	Thi_SB_LB_vs_PL_Pi
3	39225668	A	G	16,3	intron_variant	Saalp_EIv1.0_0534630	CSMD1	3_37.345_40.605	Thi_SB_LB_vs_PL_Pi
3	39226298	A	G	20,32	intron_variant	Saalp_EIv1.0_0534630	CSMD1	3_37.345_40.605	Thi_SB_LB_vs_PL_Pi
3	39230145	G	T	17,53	intron_variant	Saalp_EIv1.0_0534630	CSMD1	3_37.345_40.605	Thi_SB_LB_vs_PL_Pi
3	39234133	A	G	16,46	intron_variant	Saalp_EIv1.0_0534630	CSMD1	3_37.345_40.605	Thi_SB_LB_vs_PL_Pi
3	39235386	A	C	19,46	intron_variant	Saalp_EIv1.0_0534630	CSMD1	3_37.345_40.605	Thi_SB_LB_vs_PL_Pi
3	39237417	G	T	15,39	intron_variant	Saalp_EIv1.0_0534630	CSMD1	3_37.345_40.605	Thi_SB_LB_vs_PL_Pi
3	39238132	T	G	19,81	intron_variant	Saalp_EIv1.0_0534630	CSMD1	3_37.345_40.605	Thi_SB_LB_vs_PL_Pi
3	39239282	C	T	21,31	intron_variant	Saalp_EIv1.0_0534630	CSMD1	3_37.345_40.605	Thi_SB_LB_vs_PL_Pi
3	39256961	G	A	18,47	intron_variant	Saalp_EIv1.0_0534630	CSMD1	3_37.345_40.605	Thi_SB_LB_vs_PL_Pi
3	39259755	A	C	20,47	intron_variant	Saalp_EIv1.0_0534630	CSMD1	3_37.345_40.605	Thi_SB_LB_vs_PL_Pi
3	39260430	A	T	15,25	intron_variant	Saalp_EIv1.0_0534630	CSMD1	3_37.345_40.605	Thi_SB_LB_vs_PL_Pi
3	39279147	G	A	16,55	intron_variant	Saalp_EIv1.0_0534630	CSMD1	3_37.345_40.605	Thi_SB_LB_vs_PL_Pi
3	39298514	T	C	17,17	intron_variant	Saalp_EIv1.0_0534630	CSMD1	3_37.345_40.605	Thi_SB_LB_vs_PL_Pi
3	39384216	A	G	15,59	intron_variant	Saalp_EIv1.0_0534630	CSMD1	3_37.345_40.605	Thi_SB_LB_vs_PL_Pi
3	39427228	T	A	15,6	intergenic_region	Saalp_EIv1.0_0534630	CSMD1	3_37.345_40.605	Thi_SB_LB_vs_PL_Pi
3	39527083	A	G	16,22	intergenic_region	Saalp_EIv1.0_0534630	CSMD1	3_37.345_40.605	Thi_SB_LB_vs_PL_Pi
3	39528164	G	T	16,08	intergenic_region	Saalp_EIv1.0_0534630	CSMD1	3_37.345_40.605	Thi_SB_LB_vs_PL_Pi
3	39743652	C	A	15,88	intron_variant	Saalp_EIv1.0_0534680	MCPH1	3_37.345_40.605	Thi_SB_LB_vs_PL_Pi
3	39754392	C	A	18,53	intron_variant	Saalp_EIv1.0_0534680	MCPH1	3_37.345_40.605	Thi_SB_LB_vs_PL_Pi
3	39762107	C	A	15,45	intron_variant	Saalp_EIv1.0_0534680	MCPH1	3_37.345_40.605	Thi_SB_LB_vs_PL_Pi
3	39763640	C	A	15,76	upstream_gene_variant	Saalp_EIv1.0_0534700	PLCE	3_37.345_40.605	Thi_SB_LB_vs_PL_Pi
3	39795385	G	A	16,68	intron_variant	Saalp_EIv1.0_0534700	PLCE	3_37.345_40.605	Thi_SB_LB_vs_PL_Pi
3	39797167	A	T	16,44	intron_variant	Saalp_EIv1.0_0534700	PLCE	3_37.345_40.605	Thi_SB_LB_vs_PL_Pi
3	39807922	T	C	15,42	intron_variant	Saalp_EIv1.0_0534700	PLCE	3_37.345_40.605	Thi_SB_LB_vs_PL_Pi
3	39835367	C	A	18,47	intergenic_region	Saalp_EIv1.0_0534700	PLCE	3_37.345_40.605	Thi_SB_LB_vs_PL_Pi
3	39853542	A	G	15,09	intron_variant	Saalp_EIv1.0_0534710	TM14C	3_37.345_40.605	Thi_SB_LB_vs_PL_Pi
3	39877725	C	T	15,99	downstream_gene_variant	Saalp_EIv1.0_0534730	Unknown	3_37.345_40.605	Thi_SB_LB_vs_PL_Pi
3	39900835	G	C	15,56	synonymous_variant	Saalp_EIv1.0_0534760	FBX9	3_37.345_40.605	Thi_SB_LB_vs_PL_Pi
3	39911250	T	A	16,08	upstream_gene_variant	Saalp_EIv1.0_0534770	TCB2	3_37.345_40.605	Thi_SB_LB_vs_PL_Pi
3	39918469	A	G	18,28	intron_variant	Saalp_EIv1.0_0534790	ELOV5	3_37.345_40.605	Thi_SB_LB_vs_PL_Pi
3	39931671	C	T	15,55	intergenic_region	Saalp_EIv1.0_0534790	ELOV5	3_37.345_40.605	Thi_SB_LB_vs_PL_Pi
3	39931741	A	G	16,51	intergenic_region	Saalp_EIv1.0_0534790	ELOV5	3_37.345_40.605	Thi_SB_LB_vs_PL_Pi
3	39936568	T	A	15,69	intergenic_region	Saalp_EIv1.0_0534790	ELOV5	3_37.345_40.605	Thi_SB_LB_vs_PL_Pi
3	39944662	C	G	16,64	intergenic_region	Saalp_EIv1.0_0534790	ELOV5	3_37.345_40.605	Thi_SB_LB_vs_PL_Pi
3	39960391	A	C	17,45	intergenic_region	Saalp_EIv1.0_0534790	ELOV5	3_37.345_40.605	Thi_SB_LB_vs_PL_Pi
3	39969972	T	G	19,58	intergenic_region	Saalp_EIv1.0_0534790	ELOV5	3_37.345_40.605	Thi_SB_LB_vs_PL_Pi
3	39982958	G	C	15,41	3_prime_UTR_variant	Saalp_EIv1.0_0534800	GSH1	3_37.345_40.605	Thi_SB_LB_vs_PL_Pi
3	39987372	C	T	18,1	intron_variant	Saalp_EIv1.0_0534800	GSH1	3_37.345_40.605	Thi_SB_LB_vs_PL_Pi
3	39990104	T	C	15,03	intron_variant	Saalp_EIv1.0_0534800	GSH1	3_37.345_40.605	Thi_SB_LB_vs_PL_Pi
3	39991637	G	T	19,91	intron_variant	Saalp_EIv1.0_0534800	GSH1	3_37.345_40.605	Thi_SB_LB_vs_PL_Pi
3	40006068	C	T	19,15	intron_variant	Saalp_EIv1.0_0534800	GSH1	3_37.345_40.605	Thi_SB_LB_vs_PL_Pi
3	40007280	G	T	15,07	intron_variant	Saalp_EIv1.0_0534800	GSH1	3_37.345_40.605	Thi_SB_LB_vs_PL_Pi
3	40008753	C	A	20,23	intron_variant	Saalp_EIv1.0_0534800	GSH1	3_37.345_40.605	Thi_SB_LB_vs_PL_Pi
3	40008887	A	G	18,8	intron_variant	Saalp_EIv1.0_0534800	GSH1	3_37.345_40.605	Thi_SB_LB_vs_PL_Pi
3	40015306	T	A	19,18	intron_variant	Saalp_EIv1.0_0534800	GSH1	3_37.345_40.605	Thi_SB_LB_vs_PL_Pi
3	40015744	T	C	18,62	intron_variant	Saalp_EIv1.0_0534800	GSH1	3_37.345_40.605	Thi_SB_LB_vs_PL_Pi
3	40018817	C	T	16,09	intron_variant	Saalp_EIv1.0_0534800	GSH1	3_37.345_40.605	Thi_SB_LB_vs_PL_Pi
3	40038202	G	A	15,93	intergenic_region	Saalp_EIv1.0_0534800	GSH1	3_37.345_40.605	Thi_SB_LB_vs_PL_Pi
3	40042944	C	T	16,53	intergenic_region	Saalp_EIv1.0_0534800	GSH1	3_37.345_40.605	Thi_SB_LB_vs_PL_Pi
3	40042945	T	G	16,58	intergenic_region	Saalp_EIv1.0_0534800	GSH1	3_37.345_40.605	Thi_SB_LB_vs_PL_Pi
3	40066480	G	A	17,84	intergenic_region	Saalp_EIv1.0_0534810	KLH31	3_37.345_40.605	Thi_SB_LB_vs_PL_Pi
3	40071602	A	G	21,05	intergenic_region	Saalp_EIv1.0_0534810	KLH31	3_37.345_40.605	Thi_SB_LB_vs_PL_Pi
3	40088420	G	C	17,25	intron_variant	Saalp_EIv1.0_0534820	LRRC1	3_37.345_40.605	Thi_SB_LB_vs_PL_Pi
3	40098824	C	A	15,89	intron_variant	Saalp_EIv1.0_0534820	LRRC1	3_37.345_40.605	Thi_SB_LB_vs_PL_Pi
3	40098897	A	C	15,07	intron_variant	Saalp_EIv1.0_0534820	LRRC1	3_37.345_40.605	Thi_SB_LB_vs_PL_Pi
3	40101146	G	A	20,39	intron_variant	Saalp_EIv1.0_0534820	LRRC1	3_37.345_40.605	Thi_SB_LB_vs_PL_Pi
3	40101753	C	T	15,44	intron_variant	Saalp_EIv1.0_0534820	LRRC1	3_37.345_40.605	Thi_SB_LB_vs_PL_Pi
3	40103081	T	A	16,31	intron_variant	Saalp_EIv1.0_0534820	LRRC1	3_37.345_40.605	Thi_SB_LB_vs_PL_Pi
3	40104535	C	G	15,44	intron_variant	Saalp_EIv1.0_0534820	LRRC1	3_37.345_40.605	Thi_SB_LB_vs_PL_Pi
3	40107158	A	G	17,07	intron_variant	Saalp_EIv1.0_0534820	LRRC1	3_37.345_40.605	Thi_SB_LB_vs_PL_Pi
3	40111985	A	G	16,69	intron_variant	Saalp_EIv1.0_0534820	LRRC1	3_37.345_40.605	Thi_SB_LB_vs_PL_Pi
3	40112509	T	C	16,67	intron_variant	Saalp_EIv1.0_0534820	LRRC1	3_37.345_40.605	Thi_SB_LB_vs_PL_Pi
3	40128348	A	C	18,46	intron_variant	Saalp_EIv1.0_0534820	LRRC1	3_37.345_40.605	Thi_SB_LB_vs_PL_Pi
3	40141722	G	A	15,32	upstream_gene_variant	Saalp_EIv1.0_0534830	SCRIB	3_37.345_40.605	Thi_SB_LB_vs_PL_Pi
3	40143034	T	A	18,88	upstream_gene_variant	Saalp_EIv1.0_0534830	SCRIB	3_37.345_40.605	Thi_SB_LB_vs_PL_Pi
3	40143039	G	T	18,7	upstream_gene_variant	Saalp_EIv1.0_0534830	SCRIB	3_37.345_40.605	Thi_SB_LB_vs_PL_Pi
3	40152046	G	T	18,42	intron_variant	Saalp_EIv1.0_0534830	SCRIB	3_37.345_40.605	Thi_SB_LB_vs_PL_Pi
3	40152359	A	T	15,96	intron_variant	Saalp_EIv1.0_0534830	SCRIB	3_37.345_40.605	Thi_SB_LB_vs_PL_Pi
3	40152937	T	C	15,15	intron_variant	Saalp_EIv1.0_0534830	SCRIB	3_37.345_40.605	Thi_SB_LB_vs_PL_Pi
3	40153739	T	C	17,58	missense_variant	Saalp_EIv1.0_0534830	SCRIB	3_37.345_40.605	Thi_SB_LB_vs_PL_Pi
3	40153907	C	T	19,59	missense_variant	Saalp_EIv1.0_0534830	SCRIB	3_37.345_40.605	Thi_SB_LB_vs_PL_Pi
3	40159127	T	G	15,26	downstream_gene_variant	Saalp_EIv1.0_0534830	SCRIB	3_37.345_40.605	Thi_SB_LB_vs_PL_Pi
3	40168411	G	A	17,67	intergenic_region	Saalp_EIv1.0_0534830	SCRIB	3_37.345_40.605	Thi_SB_LB_vs_PL_Pi
3	40190255	A	G	16,59	intron_variant	Saalp_EIv1.0_0534840	Unknown	3_37.345_40.605	Thi_SB_LB_vs_PL_Pi
3	40232396	A	G	19,22	intergenic_region	Saalp_EIv1.0_0534840	Unknown	3_37.345_40.605	Thi_SB_LB_vs_PL_Pi
3	40246070	T	C	15,28	synonymous_variant	Saalp_EIv1.0_0534850	FA83B	3_37.345_40.605	Thi_SB_LB_vs_PL_Pi
3	40247307	C	T	20,1	intron_variant	Saalp_EIv1.0_0534850	FA83B	3_37.345_40.605	Thi_SB_LB_vs_PL_Pi
3	40249324	T	C	18,87	intron_variant	Saalp_EIv1.0_0534850	FA83B	3_37.345_40.605	Thi_SB_LB_vs_PL_Pi
3	40273221	C	T	15,3	intergenic_region	Saalp_EIv1.0_0534850	FA83B	3_37.345_40.605	Thi_SB_LB_vs_PL_Pi
3	40279987	G	A	17,95	downstream_gene_variant	Saalp_EIv1.0_0534860	HMGC2	3_37.345_40.605	Thi_SB_LB_vs_PL_Pi
3	40281559	G	T	15,09	downstream_gene_variant	Saalp_EIv1.0_0534860	HMGC2	3_37.345_40.605	Thi_SB_LB_vs_PL_Pi
3	40281560	A	G	15,28	downstream_gene_variant	Saalp_EIv1.0_0534860	HMGC2	3_37.345_40.605	Thi_SB_LB_vs_PL_Pi
3	40282035	C	A	18,22	downstream_gene_variant	Saalp_EIv1.0_0534860	HMGC2	3_37.345_40.605	Thi_SB_LB_vs_PL_Pi
3	40282040	T	A	18,24	downstream_gene_variant	Saalp_EIv1.0_0534860	HMGC2	3_37.345_40.605	Thi_SB_LB_vs_PL_Pi
3	40303359	C	A	15,57	intron_variant	Saalp_EIv1.0_0534860	HMGC2	3_37.345_40.605	Thi_SB_LB_vs_PL_Pi
3	40311474	G	T	15,29	5_prime_UTR_variant	Saalp_EIv1.0_0534860	HMGC2	3_37.345_40.605	Thi_SB_LB_vs_PL_Pi
3	40368491	C	G	15,61	intron_variant	Saalp_EIv1.0_0534880	COLA1	3_37.345_40.605	Thi_SB_LB_vs_PL_Pi
3	40382710	G	A	15,52	intron_variant	Saalp_EIv1.0_0534880	COLA1	3_37.345_40.605	Thi_SB_LB_vs_PL_Pi
3	40389931	A	C	16,7	intron_variant	Saalp_EIv1.0_0534880	COLA1	3_37.345_40.605	Thi_SB_LB_vs_PL_Pi
3	40389949	C	T	17,14	intron_variant	Saalp_EIv1.0_0534880	COLA1	3_37.345_40.605	Thi_SB_LB_vs_PL_Pi
3	40392312	A	G	20,04	intron_variant	Saalp_EIv1.0_0534880	COLA1	3_37.345_40.605	Thi_SB_LB_vs_PL_Pi
3	40396465	T	C	16,04	intron_variant	Saalp_EIv1.0_0534880	COLA1	3_37.345_40.605	Thi_SB_LB_vs_PL_Pi
3	40400366	T	G	15,56	intron_variant	Saalp_EIv1.0_0534880	COLA1	3_37.345_40.605	Thi_SB_LB_vs_PL_Pi
3	40402620	G	T	16,27	intron_variant	Saalp_EIv1.0_0534880	COLA1	3_37.345_40.605	Thi_SB_LB_vs_PL_Pi
3	40435566	T	C	15,5	intron_variant	Saalp_EIv1.0_0534890	COLA1	3_37.345_40.605	Thi_SB_LB_vs_PL_Pi
3	40460627	C	T	16,58	intron_variant	Saalp_EIv1.0_0534890	COLA1	3_37.345_40.605	Thi_SB_LB_vs_PL_Pi
3	40465905	C	T	16,87	intron_variant	Saalp_EIv1.0_0534890	COLA1	3_37.345_40.605	Thi_SB_LB_vs_PL_Pi
3	40528381	T	C	15,82	intron_variant	Saalp_EIv1.0_0534920	DYST	3_37.345_40.605	Thi_SB_LB_vs_PL_Pi
3	40532252	G	A	15,03	intron_variant	Saalp_EIv1.0_0534920	DYST	3_37.345_40.605	Thi_SB_LB_vs_PL_Pi
3	40534255	G	C	15,23	intron_variant	Saalp_EIv1.0_0534920	DYST	3_37.345_40.605	Thi_SB_LB_vs_PL_Pi
3	40536741	G	A	16,91	intron_variant	Saalp_EIv1.0_0534920	DYST	3_37.345_40.605	Thi_SB_LB_vs_PL_Pi
3	40536742	A	T	16,8	intron_variant	Saalp_EIv1.0_0534920	DYST	3_37.345_40.605	Thi_SB_LB_vs_PL_Pi
3	40536801	T	G	16,99	intron_variant	Saalp_EIv1.0_0534920	DYST	3_37.345_40.605	Thi_SB_LB_vs_PL_Pi
3	40543253	G	A	15,54	intron_variant	Saalp_EIv1.0_0534920	DYST	3_37.345_40.605	Thi_SB_LB_vs_PL_Pi
3	40543361	T	G	15,58	intron_variant	Saalp_EIv1.0_0534920	DYST	3_37.345_40.605	Thi_SB_LB_vs_PL_Pi
3	40549207	C	T	15,94	intron_variant	Saalp_EIv1.0_0534920	DYST	3_37.345_40.605	Thi_SB_LB_vs_PL_Pi
3	40552119	C	A	15,61	intron_variant	Saalp_EIv1.0_0534920	DYST	3_37.345_40.605	Thi_SB_LB_vs_PL_Pi
3	40555486	G	A	16,6	intron_variant	Saalp_EIv1.0_0534920	DYST	3_37.345_40.605	Thi_SB_LB_vs_PL_Pi
3	40555655	C	A	15,69	intron_variant	Saalp_EIv1.0_0534920	DYST	3_37.345_40.605	Thi_SB_LB_vs_PL_Pi
3	40566721	C	T	15,55	intron_variant	Saalp_EIv1.0_0534920	DYST	3_37.345_40.605	Thi_SB_LB_vs_PL_Pi
3	40595997	G	T	15,94	upstream_gene_variant	Saalp_EIv1.0_0534920	DYST	3_37.345_40.605	Thi_SB_LB_vs_PL_Pi
8	29092405	T	C	15,32	intron_variant	Saalp_EIv1.0_0806690	PIEZ2	8_28.995_29.955	Thi_SB_LB_vs_PL_Pi
8	29107881	C	T	16,5	intron_variant	Saalp_EIv1.0_0806690	PIEZ2	8_28.995_29.955	Thi_SB_LB_vs_PL_Pi
8	29113236	A	G	18,42	intron_variant	Saalp_EIv1.0_0806690	PIEZ2	8_28.995_29.955	Thi_SB_LB_vs_PL_Pi
8	29114564	A	T	15,31	intron_variant	Saalp_EIv1.0_0806690	PIEZ2	8_28.995_29.955	Thi_SB_LB_vs_PL_Pi
8	29119312	T	C	15,17	intron_variant	Saalp_EIv1.0_0806690	PIEZ2	8_28.995_29.955	Thi_SB_LB_vs_PL_Pi
8	29125704	C	T	15,82	intron_variant	Saalp_EIv1.0_0806690	PIEZ2	8_28.995_29.955	Thi_SB_LB_vs_PL_Pi
8	29131098	A	G	16,16	intron_variant	Saalp_EIv1.0_0806690	PIEZ2	8_28.995_29.955	Thi_SB_LB_vs_PL_Pi
8	29131217	C	A	15,41	intron_variant	Saalp_EIv1.0_0806690	PIEZ2	8_28.995_29.955	Thi_SB_LB_vs_PL_Pi
8	29148368	G	C	16,76	upstream_gene_variant	Saalp_EIv1.0_0806690	PIEZ2	8_28.995_29.955	Thi_SB_LB_vs_PL_Pi
8	29174440	A	C	17,03	intergenic_region	Saalp_EIv1.0_0806690	PIEZ2	8_28.995_29.955	Thi_SB_LB_vs_PL_Pi
8	29178463	T	G	15,19	intergenic_region	Saalp_EIv1.0_0806690	PIEZ2	8_28.995_29.955	Thi_SB_LB_vs_PL_Pi
8	29235441	A	C	15,6	downstream_gene_variant	Saalp_EIv1.0_0806730	GNAL	8_28.995_29.955	Thi_SB_LB_vs_PL_Pi
8	29235507	G	C	15,93	downstream_gene_variant	Saalp_EIv1.0_0806730	GNAL	8_28.995_29.955	Thi_SB_LB_vs_PL_Pi
8	29237417	T	A	17,87	downstream_gene_variant	Saalp_EIv1.0_0806730	GNAL	8_28.995_29.955	Thi_SB_LB_vs_PL_Pi
8	29275324	C	A	15,42	intron_variant	Saalp_EIv1.0_0806730	GNAL	8_28.995_29.955	Thi_SB_LB_vs_PL_Pi
8	29285157	T	A	15,05	intron_variant	Saalp_EIv1.0_0806730	GNAL	8_28.995_29.955	Thi_SB_LB_vs_PL_Pi
8	29295205	A	G	15,28	intron_variant	Saalp_EIv1.0_0806730	GNAL	8_28.995_29.955	Thi_SB_LB_vs_PL_Pi
8	29298968	A	C	15,26	intron_variant	Saalp_EIv1.0_0806730	GNAL	8_28.995_29.955	Thi_SB_LB_vs_PL_Pi
8	29299076	A	G	15,23	intron_variant	Saalp_EIv1.0_0806730	GNAL	8_28.995_29.955	Thi_SB_LB_vs_PL_Pi
8	29301964	C	T	16,59	intron_variant	Saalp_EIv1.0_0806730	GNAL	8_28.995_29.955	Thi_SB_LB_vs_PL_Pi
8	29367184	A	C	16,55	intron_variant	Saalp_EIv1.0_0806750	ELOV2	8_28.995_29.955	Thi_SB_LB_vs_PL_Pi
8	29368377	C	T	15,18	intron_variant	Saalp_EIv1.0_0806750	ELOV2	8_28.995_29.955	Thi_SB_LB_vs_PL_Pi
8	29382985	C	T	15,96	downstream_gene_variant	Saalp_EIv1.0_0806750	ELOV2	8_28.995_29.955	Thi_SB_LB_vs_PL_Pi
8	29408509	T	G	16,15	downstream_gene_variant	Saalp_EIv1.0_0806770	GCM2	8_28.995_29.955	Thi_SB_LB_vs_PL_Pi
8	29455248	A	G	15,76	intergenic_region	Saalp_EIv1.0_0806770	GCM2	8_28.995_29.955	Thi_SB_LB_vs_PL_Pi
8	29502320	A	G	16,8	intergenic_region	Saalp_EIv1.0_0806800	AP2A	8_28.995_29.955	Thi_SB_LB_vs_PL_Pi
8	29525577	T	G	16,37	intergenic_region	Saalp_EIv1.0_0806800	AP2A	8_28.995_29.955	Thi_SB_LB_vs_PL_Pi
8	29537608	T	C	17,82	intergenic_region	Saalp_EIv1.0_0806800	AP2A	8_28.995_29.955	Thi_SB_LB_vs_PL_Pi
8	29542558	T	C	15,66	intergenic_region	Saalp_EIv1.0_0806800	AP2A	8_28.995_29.955	Thi_SB_LB_vs_PL_Pi
8	29543442	C	T	18,36	intergenic_region	Saalp_EIv1.0_0806800	AP2A	8_28.995_29.955	Thi_SB_LB_vs_PL_Pi
8	29553605	A	T	16,1	intergenic_region	Saalp_EIv1.0_0806800	AP2A	8_28.995_29.955	Thi_SB_LB_vs_PL_Pi
8	29555986	A	T	16,6	intergenic_region	Saalp_EIv1.0_0806800	AP2A	8_28.995_29.955	Thi_SB_LB_vs_PL_Pi
8	29556308	C	A	17,66	intergenic_region	Saalp_EIv1.0_0806800	AP2A	8_28.995_29.955	Thi_SB_LB_vs_PL_Pi
8	29567647	T	C	17,98	downstream_gene_variant	Saalp_EIv1.0_0806810	TCB1	8_28.995_29.955	Thi_SB_LB_vs_PL_Pi
8	29574953	C	T	16,33	intergenic_region	Saalp_EIv1.0_0806810	TCB1	8_28.995_29.955	Thi_SB_LB_vs_PL_Pi
8	29592720	C	A	15,57	intergenic_region	Saalp_EIv1.0_0806810	TCB1	8_28.995_29.955	Thi_SB_LB_vs_PL_Pi
8	29595483	G	C	15,89	intergenic_region	Saalp_EIv1.0_0806810	TCB1	8_28.995_29.955	Thi_SB_LB_vs_PL_Pi
8	29597218	T	C	17,08	intergenic_region	Saalp_EIv1.0_0806810	TCB1	8_28.995_29.955	Thi_SB_LB_vs_PL_Pi
8	29597656	A	C	15,66	intergenic_region	Saalp_EIv1.0_0806810	TCB1	8_28.995_29.955	Thi_SB_LB_vs_PL_Pi
8	29598356	G	A	18,62	intergenic_region	Saalp_EIv1.0_0806810	TCB1	8_28.995_29.955	Thi_SB_LB_vs_PL_Pi
8	29598539	A	G	18,09	intergenic_region	Saalp_EIv1.0_0806810	TCB1	8_28.995_29.955	Thi_SB_LB_vs_PL_Pi
8	29599438	C	A	18,04	intergenic_region	Saalp_EIv1.0_0806810	TCB1	8_28.995_29.955	Thi_SB_LB_vs_PL_Pi
8	29611659	A	G	15,58	intergenic_region	Saalp_EIv1.0_0806810	TCB1	8_28.995_29.955	Thi_SB_LB_vs_PL_Pi
8	29666814	T	C	15,09	intergenic_region	Saalp_EIv1.0_0806810	TCB1	8_28.995_29.955	Thi_SB_LB_vs_PL_Pi
8	29675153	C	G	17,06	intergenic_region	Saalp_EIv1.0_0806810	TCB1	8_28.995_29.955	Thi_SB_LB_vs_PL_Pi
8	29718277	T	C	15,37	intron_variant	Saalp_EIv1.0_0806820	Unknown	8_28.995_29.955	Thi_SB_LB_vs_PL_Pi
8	29751406	A	G	15,8	intergenic_region	Saalp_EIv1.0_0806820	Unknown	8_28.995_29.955	Thi_SB_LB_vs_PL_Pi
8	29778225	C	T	15,98	intergenic_region	Saalp_EIv1.0_0806820	Unknown	8_28.995_29.955	Thi_SB_LB_vs_PL_Pi
8	29779074	C	A	17,08	intergenic_region	Saalp_EIv1.0_0806820	Unknown	8_28.995_29.955	Thi_SB_LB_vs_PL_Pi
8	29779092	G	A	16,9	intergenic_region	Saalp_EIv1.0_0806820	Unknown	8_28.995_29.955	Thi_SB_LB_vs_PL_Pi
9	38536911	A	C	15,33	3_prime_UTR_variant	Saalp_EIv1.0_0831460	F26	9_38.395_40.805	Thi_SB_LB_vs_PL_Pi
9	38536912	T	A	15,75	3_prime_UTR_variant	Saalp_EIv1.0_0831460	F26	9_38.395_40.805	Thi_SB_LB_vs_PL_Pi
9	38541194	A	G	15,39	intron_variant	Saalp_EIv1.0_0831460	F26	9_38.395_40.805	Thi_SB_LB_vs_PL_Pi
9	38562782	C	T	15,14	intron_variant	Saalp_EIv1.0_0831460	F26	9_38.395_40.805	Thi_SB_LB_vs_PL_Pi
9	38579085	C	G	17,83	intron_variant	Saalp_EIv1.0_0831460	F26	9_38.395_40.805	Thi_SB_LB_vs_PL_Pi
9	38648141	C	A	15,99	upstream_gene_variant	Saalp_EIv1.0_0831470	SH21A	9_38.395_40.805	Thi_SB_LB_vs_PL_Pi
9	38764396	T	C	15,35	intron_variant	Saalp_EIv1.0_0831480	COPA1	9_38.395_40.805	Thi_SB_LB_vs_PL_Pi
9	38804395	C	T	15,13	intron_variant	Saalp_EIv1.0_0831480	COPA1	9_38.395_40.805	Thi_SB_LB_vs_PL_Pi
9	38850004	A	T	15,24	intron_variant	Saalp_EIv1.0_0831480	COPA1	9_38.395_40.805	Thi_SB_LB_vs_PL_Pi
9	38892419	C	T	15,74	intron_variant	Saalp_EIv1.0_0831480	COPA1	9_38.395_40.805	Thi_SB_LB_vs_PL_Pi
9	38958312	A	C	15,87	intron_variant	Saalp_EIv1.0_0831480	COPA1	9_38.395_40.805	Thi_SB_LB_vs_PL_Pi
9	38960576	G	A	18,16	intron_variant	Saalp_EIv1.0_0831480	COPA1	9_38.395_40.805	Thi_SB_LB_vs_PL_Pi
9	38975303	C	A	15,4	intron_variant	Saalp_EIv1.0_0831480	COPA1	9_38.395_40.805	Thi_SB_LB_vs_PL_Pi
9	39004420	A	C	16,47	intron_variant	Saalp_EIv1.0_0831480	COPA1	9_38.395_40.805	Thi_SB_LB_vs_PL_Pi
9	39193277	A	T	15,23	intron_variant	Saalp_EIv1.0_0831530	NCKX2	9_38.395_40.805	Thi_SB_LB_vs_PL_Pi
9	39292876	G	A	15,44	intron_variant	Saalp_EIv1.0_0831530	NCKX2	9_38.395_40.805	Thi_SB_LB_vs_PL_Pi
9	39294547	G	T	15,66	intron_variant	Saalp_EIv1.0_0831530	NCKX2	9_38.395_40.805	Thi_SB_LB_vs_PL_Pi
9	39306778	G	A	18,21	upstream_gene_variant	Saalp_EIv1.0_0831540	Unknown	9_38.395_40.805	Thi_SB_LB_vs_PL_Pi
9	39307236	G	A	15,42	upstream_gene_variant	Saalp_EIv1.0_0831540	Unknown	9_38.395_40.805	Thi_SB_LB_vs_PL_Pi
9	39336662	A	T	17,4	intron_variant	Saalp_EIv1.0_0831560	Unknown	9_38.395_40.805	Thi_SB_LB_vs_PL_Pi
9	39340503	T	C	17,44	upstream_gene_variant	Saalp_EIv1.0_0831570	SPCS	9_38.395_40.805	Thi_SB_LB_vs_PL_Pi
9	39384683	G	A	15,87	downstream_gene_variant	Saalp_EIv1.0_0831570	SPCS	9_38.395_40.805	Thi_SB_LB_vs_PL_Pi
9	39386673	T	A	17,28	downstream_gene_variant	Saalp_EIv1.0_0831570	SPCS	9_38.395_40.805	Thi_SB_LB_vs_PL_Pi
9	39390657	T	C	16,54	intergenic_region	Saalp_EIv1.0_0831570	SPCS	9_38.395_40.805	Thi_SB_LB_vs_PL_Pi
9	39462382	T	G	15,2	upstream_gene_variant	Saalp_EIv1.0_0831640	Unknown	9_38.395_40.805	Thi_SB_LB_vs_PL_Pi
9	39467307	A	G	15,27	5_prime_UTR_variant	Saalp_EIv1.0_0831640	Unknown	9_38.395_40.805	Thi_SB_LB_vs_PL_Pi
9	39472036	C	A	15,58	downstream_gene_variant	Saalp_EIv1.0_0831640	Unknown	9_38.395_40.805	Thi_SB_LB_vs_PL_Pi
9	39515818	A	G	15,63	intergenic_region	Saalp_EIv1.0_0831630	NAA40	9_38.395_40.805	Thi_SB_LB_vs_PL_Pi
9	39633472	A	C	15,99	intergenic_region	Saalp_EIv1.0_0831670	GPHA2	9_38.395_40.805	Thi_SB_LB_vs_PL_Pi
9	39654522	T	C	15,28	intron_variant	Saalp_EIv1.0_0831680	PLCB3	9_38.395_40.805	Thi_SB_LB_vs_PL_Pi
9	39819494	T	C	16,11	intergenic_region	Saalp_EIv1.0_0831680	PLCB3	9_38.395_40.805	Thi_SB_LB_vs_PL_Pi
9	39948978	T	G	16,89	downstream_gene_variant	Saalp_EIv1.0_0831710	OGA	9_38.395_40.805	Thi_SB_LB_vs_PL_Pi
9	40169515	C	A	17,31	downstream_gene_variant	Saalp_EIv1.0_0831780	Unknown	9_38.395_40.805	Thi_SB_LB_vs_PL_Pi
9	40277492	A	G	19,45	intron_variant	Saalp_EIv1.0_0831810	TNF10	9_38.395_40.805	Thi_SB_LB_vs_PL_Pi
9	40312482	G	A	16,14	intergenic_region	Saalp_EIv1.0_0831830	Unknown	9_38.395_40.805	Thi_SB_LB_vs_PL_Pi
9	40360183	A	T	15,32	intergenic_region	Saalp_EIv1.0_0831830	Unknown	9_38.395_40.805	Thi_SB_LB_vs_PL_Pi
9	40556802	C	T	17,39	intergenic_region	Saalp_EIv1.0_0831840	Unknown	9_38.395_40.805	Thi_SB_LB_vs_PL_Pi
9	40560606	G	A	16,09	intergenic_region	Saalp_EIv1.0_0831840	Unknown	9_38.395_40.805	Thi_SB_LB_vs_PL_Pi
9	40560968	G	A	15,68	intergenic_region	Saalp_EIv1.0_0831840	Unknown	9_38.395_40.805	Thi_SB_LB_vs_PL_Pi
14	6374522	G	T	15,6	intron_variant	Saalp_EIv1.0_0250390	MGT4C	14_6.295_6.905	Thi_SB_LB_vs_PL_Pi
14	6437706	A	G	15,63	intron_variant	Saalp_EIv1.0_0250390	MGT4C	14_6.295_6.905	Thi_SB_LB_vs_PL_Pi
14	6459107	G	T	17,23	intergenic_region	Saalp_EIv1.0_0250390	MGT4C	14_6.295_6.905	Thi_SB_LB_vs_PL_Pi
14	6477417	T	G	15,81	intergenic_region	Saalp_EIv1.0_0250390	MGT4C	14_6.295_6.905	Thi_SB_LB_vs_PL_Pi
14	6512528	C	G	16	intergenic_region	Saalp_EIv1.0_0250400	RTXE	14_6.295_6.905	Thi_SB_LB_vs_PL_Pi
14	6557530	T	C	15,77	intergenic_region	Saalp_EIv1.0_0250400	RTXE	14_6.295_6.905	Thi_SB_LB_vs_PL_Pi
14	6650458	C	A	15,25	intron_variant	Saalp_EIv1.0_0250410	Unknown	14_6.295_6.905	Thi_SB_LB_vs_PL_Pi
14	6660642	G	A	17,22	intron_variant	Saalp_EIv1.0_0250410	Unknown	14_6.295_6.905	Thi_SB_LB_vs_PL_Pi
14	6661456	G	A	15,4	intron_variant	Saalp_EIv1.0_0250410	Unknown	14_6.295_6.905	Thi_SB_LB_vs_PL_Pi
14	6663214	T	C	15,1	intron_variant	Saalp_EIv1.0_0250410	Unknown	14_6.295_6.905	Thi_SB_LB_vs_PL_Pi
14	6667660	G	A	15,29	upstream_gene_variant	Saalp_EIv1.0_0250410	Unknown	14_6.295_6.905	Thi_SB_LB_vs_PL_Pi
14	6680186	A	G	16,45	intergenic_region	Saalp_EIv1.0_0250410	Unknown	14_6.295_6.905	Thi_SB_LB_vs_PL_Pi
14	6680224	C	A	15,26	intergenic_region	Saalp_EIv1.0_0250410	Unknown	14_6.295_6.905	Thi_SB_LB_vs_PL_Pi
14	6680277	T	C	15,71	intergenic_region	Saalp_EIv1.0_0250410	Unknown	14_6.295_6.905	Thi_SB_LB_vs_PL_Pi
14	6680298	T	C	15,06	intergenic_region	Saalp_EIv1.0_0250410	Unknown	14_6.295_6.905	Thi_SB_LB_vs_PL_Pi
14	6681403	C	G	16	intergenic_region	Saalp_EIv1.0_0250410	Unknown	14_6.295_6.905	Thi_SB_LB_vs_PL_Pi
14	6717795	T	G	15,11	downstream_gene_variant	Saalp_EIv1.0_0250420	Unknown	14_6.295_6.905	Thi_SB_LB_vs_PL_Pi
14	6721030	G	A	15,27	downstream_gene_variant	Saalp_EIv1.0_0250420	Unknown	14_6.295_6.905	Thi_SB_LB_vs_PL_Pi
14	6745915	A	G	16,49	intergenic_region	Saalp_EIv1.0_0250420	Unknown	14_6.295_6.905	Thi_SB_LB_vs_PL_Pi
14	6751805	G	T	16,23	upstream_gene_variant	Saalp_EIv1.0_0250430	IF4G2	14_6.295_6.905	Thi_SB_LB_vs_PL_Pi
14	6761598	G	A	15,64	5_prime_UTR_variant	Saalp_EIv1.0_0250430	IF4G2	14_6.295_6.905	Thi_SB_LB_vs_PL_Pi
14	6765722	C	G	19,68	intron_variant	Saalp_EIv1.0_0250430	IF4G2	14_6.295_6.905	Thi_SB_LB_vs_PL_Pi
14	6775541	A	G	15,08	3_prime_UTR_variant	Saalp_EIv1.0_0250430	IF4G2	14_6.295_6.905	Thi_SB_LB_vs_PL_Pi
14	6786574	G	T	18,58	upstream_gene_variant	Saalp_EIv1.0_0250440	SPRR3	14_6.295_6.905	Thi_SB_LB_vs_PL_Pi
14	6786857	A	G	16,44	upstream_gene_variant	Saalp_EIv1.0_0250440	SPRR3	14_6.295_6.905	Thi_SB_LB_vs_PL_Pi
14	6786858	C	A	17,23	upstream_gene_variant	Saalp_EIv1.0_0250440	SPRR3	14_6.295_6.905	Thi_SB_LB_vs_PL_Pi
14	6787695	A	C	18,48	upstream_gene_variant	Saalp_EIv1.0_0250440	SPRR3	14_6.295_6.905	Thi_SB_LB_vs_PL_Pi
14	6788511	G	A	15,09	upstream_gene_variant	Saalp_EIv1.0_0250440	SPRR3	14_6.295_6.905	Thi_SB_LB_vs_PL_Pi
14	6811661	G	A	16,31	intergenic_region	Saalp_EIv1.0_0250450	LORF1	14_6.295_6.905	Thi_SB_LB_vs_PL_Pi
14	6811989	A	C	15,35	intergenic_region	Saalp_EIv1.0_0250450	LORF1	14_6.295_6.905	Thi_SB_LB_vs_PL_Pi
14	6824262	T	C	15,89	intergenic_region	Saalp_EIv1.0_0250450	LORF1	14_6.295_6.905	Thi_SB_LB_vs_PL_Pi
14	6824263	T	G	15,12	intergenic_region	Saalp_EIv1.0_0250450	LORF1	14_6.295_6.905	Thi_SB_LB_vs_PL_Pi
14	6824831	C	T	15,59	intergenic_region	Saalp_EIv1.0_0250450	LORF1	14_6.295_6.905	Thi_SB_LB_vs_PL_Pi
14	6835372	C	A	15,1	intergenic_region	Saalp_EIv1.0_0250450	LORF1	14_6.295_6.905	Thi_SB_LB_vs_PL_Pi
14	6851002	T	C	15,95	intron_variant	Saalp_EIv1.0_0250480	TMTC3	14_6.295_6.905	Thi_SB_LB_vs_PL_Pi
14	6860472	T	G	15,24	downstream_gene_variant	Saalp_EIv1.0_0250480	TMTC3	14_6.295_6.905	Thi_SB_LB_vs_PL_Pi
40	16434890	A	C	15,04	intron_variant	Saalp_EIv1.0_0715930	CD2	40_16.245_17.005	Thi_SB_LB_vs_PL_Pi
40	16434901	C	A	16,66	intron_variant	Saalp_EIv1.0_0715930	CD2	40_16.245_17.005	Thi_SB_LB_vs_PL_Pi
40	16689528	A	C	15,67	intron_variant	Saalp_EIv1.0_0716040	FPRP	40_16.245_17.005	Thi_SB_LB_vs_PL_Pi
40	16689566	T	G	15,65	intron_variant	Saalp_EIv1.0_0716040	FPRP	40_16.245_17.005	Thi_SB_LB_vs_PL_Pi
40	16706990	T	C	21,17	intron_variant	Saalp_EIv1.0_0716040	FPRP	40_16.245_17.005	Thi_SB_LB_vs_PL_Pi
34	18360905	C	T	15,2	intron_variant	Saalp_EIv1.0_0609140	FCRL5	34_18.335_18.505	Shared_haplotyped_Myvatn_and_Thingvallavatn
34	18363815	T	A	18,08	3_prime_UTR_variant	Saalp_EIv1.0_0609140	FCRL5	34_18.335_18.505	Shared_haplotyped_Myvatn_and_Thingvallavatn
34	18363910	A	C	16,17	3_prime_UTR_variant	Saalp_EIv1.0_0609140	FCRL5	34_18.335_18.505	Shared_haplotyped_Myvatn_and_Thingvallavatn
34	18367390	A	G	19,09	upstream_gene_variant	Saalp_EIv1.0_0609150	CD244	34_18.335_18.505	Shared_haplotyped_Myvatn_and_Thingvallavatn
34	18367392	C	T	18,76	upstream_gene_variant	Saalp_EIv1.0_0609150	CD244	34_18.335_18.505	Shared_haplotyped_Myvatn_and_Thingvallavatn
34	18367405	G	A	18,35	upstream_gene_variant	Saalp_EIv1.0_0609150	CD244	34_18.335_18.505	Shared_haplotyped_Myvatn_and_Thingvallavatn
34	18367408	G	T	18,96	upstream_gene_variant	Saalp_EIv1.0_0609150	CD244	34_18.335_18.505	Shared_haplotyped_Myvatn_and_Thingvallavatn
34	18368433	A	C	16,15	upstream_gene_variant	Saalp_EIv1.0_0609150	CD244	34_18.335_18.505	Shared_haplotyped_Myvatn_and_Thingvallavatn
34	18368533	G	A	15,23	upstream_gene_variant	Saalp_EIv1.0_0609150	CD244	34_18.335_18.505	Shared_haplotyped_Myvatn_and_Thingvallavatn
34	18368536	G	A	16,79	upstream_gene_variant	Saalp_EIv1.0_0609150	CD244	34_18.335_18.505	Shared_haplotyped_Myvatn_and_Thingvallavatn
34	18368554	T	C	18,28	upstream_gene_variant	Saalp_EIv1.0_0609150	CD244	34_18.335_18.505	Shared_haplotyped_Myvatn_and_Thingvallavatn
34	18368555	G	A	18,25	upstream_gene_variant	Saalp_EIv1.0_0609150	CD244	34_18.335_18.505	Shared_haplotyped_Myvatn_and_Thingvallavatn
34	18368620	G	C	20,01	upstream_gene_variant	Saalp_EIv1.0_0609150	CD244	34_18.335_18.505	Shared_haplotyped_Myvatn_and_Thingvallavatn
34	18368660	C	T	16,91	upstream_gene_variant	Saalp_EIv1.0_0609150	CD244	34_18.335_18.505	Shared_haplotyped_Myvatn_and_Thingvallavatn
34	18368667	A	T	17,35	upstream_gene_variant	Saalp_EIv1.0_0609150	CD244	34_18.335_18.505	Shared_haplotyped_Myvatn_and_Thingvallavatn
34	18368715	C	A	17,05	upstream_gene_variant	Saalp_EIv1.0_0609150	CD244	34_18.335_18.505	Shared_haplotyped_Myvatn_and_Thingvallavatn
34	18368812	A	T	20,9	upstream_gene_variant	Saalp_EIv1.0_0609150	CD244	34_18.335_18.505	Shared_haplotyped_Myvatn_and_Thingvallavatn
34	18368892	T	G	17,3	upstream_gene_variant	Saalp_EIv1.0_0609150	CD244	34_18.335_18.505	Shared_haplotyped_Myvatn_and_Thingvallavatn
34	18368897	C	A	17,58	upstream_gene_variant	Saalp_EIv1.0_0609150	CD244	34_18.335_18.505	Shared_haplotyped_Myvatn_and_Thingvallavatn
34	18368962	G	A	19,7	upstream_gene_variant	Saalp_EIv1.0_0609150	CD244	34_18.335_18.505	Shared_haplotyped_Myvatn_and_Thingvallavatn
34	18368984	C	G	19,62	upstream_gene_variant	Saalp_EIv1.0_0609150	CD244	34_18.335_18.505	Shared_haplotyped_Myvatn_and_Thingvallavatn
34	18369140	A	C	23,47	upstream_gene_variant	Saalp_EIv1.0_0609150	CD244	34_18.335_18.505	Shared_haplotyped_Myvatn_and_Thingvallavatn
34	18369175	G	T	21,23	upstream_gene_variant	Saalp_EIv1.0_0609150	CD244	34_18.335_18.505	Shared_haplotyped_Myvatn_and_Thingvallavatn
34	18369203	A	T	16,89	upstream_gene_variant	Saalp_EIv1.0_0609150	CD244	34_18.335_18.505	Shared_haplotyped_Myvatn_and_Thingvallavatn
34	18369217	A	T	15,15	upstream_gene_variant	Saalp_EIv1.0_0609150	CD244	34_18.335_18.505	Shared_haplotyped_Myvatn_and_Thingvallavatn
34	18369231	G	T	15,45	upstream_gene_variant	Saalp_EIv1.0_0609150	CD244	34_18.335_18.505	Shared_haplotyped_Myvatn_and_Thingvallavatn
34	18369335	G	C	17,09	upstream_gene_variant	Saalp_EIv1.0_0609150	CD244	34_18.335_18.505	Shared_haplotyped_Myvatn_and_Thingvallavatn
34	18369338	C	T	17,72	upstream_gene_variant	Saalp_EIv1.0_0609150	CD244	34_18.335_18.505	Shared_haplotyped_Myvatn_and_Thingvallavatn
34	18369458	A	C	19,77	upstream_gene_variant	Saalp_EIv1.0_0609150	CD244	34_18.335_18.505	Shared_haplotyped_Myvatn_and_Thingvallavatn
34	18369496	C	T	21,81	upstream_gene_variant	Saalp_EIv1.0_0609150	CD244	34_18.335_18.505	Shared_haplotyped_Myvatn_and_Thingvallavatn
34	18369528	C	A	22,66	upstream_gene_variant	Saalp_EIv1.0_0609150	CD244	34_18.335_18.505	Shared_haplotyped_Myvatn_and_Thingvallavatn
34	18369744	A	C	18,65	5_prime_UTR_variant	Saalp_EIv1.0_0609150	CD244	34_18.335_18.505	Shared_haplotyped_Myvatn_and_Thingvallavatn
34	18369783	G	T	17,53	synonymous_variant	Saalp_EIv1.0_0609150	CD244	34_18.335_18.505	Shared_haplotyped_Myvatn_and_Thingvallavatn
34	18369788	G	A	16,95	missense_variant	Saalp_EIv1.0_0609150	CD244	34_18.335_18.505	Shared_haplotyped_Myvatn_and_Thingvallavatn
34	18369795	G	A	17,77	synonymous_variant	Saalp_EIv1.0_0609150	CD244	34_18.335_18.505	Shared_haplotyped_Myvatn_and_Thingvallavatn
34	18369840	G	T	15,85	synonymous_variant	Saalp_EIv1.0_0609150	CD244	34_18.335_18.505	Shared_haplotyped_Myvatn_and_Thingvallavatn
34	18369975	T	A	15,56	intron_variant	Saalp_EIv1.0_0609150	CD244	34_18.335_18.505	Shared_haplotyped_Myvatn_and_Thingvallavatn
34	18369989	C	A	15,34	intron_variant	Saalp_EIv1.0_0609150	CD244	34_18.335_18.505	Shared_haplotyped_Myvatn_and_Thingvallavatn
34	18370074	T	A	15,16	intron_variant	Saalp_EIv1.0_0609150	CD244	34_18.335_18.505	Shared_haplotyped_Myvatn_and_Thingvallavatn
34	18375390	A	C	18,85	intron_variant	Saalp_EIv1.0_0609150	CD244	34_18.335_18.505	Shared_haplotyped_Myvatn_and_Thingvallavatn
34	18375540	A	G	20,48	intron_variant	Saalp_EIv1.0_0609150	CD244	34_18.335_18.505	Shared_haplotyped_Myvatn_and_Thingvallavatn
34	18375635	C	T	19,92	intron_variant	Saalp_EIv1.0_0609150	CD244	34_18.335_18.505	Shared_haplotyped_Myvatn_and_Thingvallavatn
34	18375696	A	G	16,74	intron_variant	Saalp_EIv1.0_0609150	CD244	34_18.335_18.505	Shared_haplotyped_Myvatn_and_Thingvallavatn
34	18375890	C	G	18,52	intron_variant	Saalp_EIv1.0_0609150	CD244	34_18.335_18.505	Shared_haplotyped_Myvatn_and_Thingvallavatn
34	18376738	G	T	15,36	intron_variant	Saalp_EIv1.0_0609150	CD244	34_18.335_18.505	Shared_haplotyped_Myvatn_and_Thingvallavatn
34	18377415	A	T	15,17	intron_variant	Saalp_EIv1.0_0609150	CD244	34_18.335_18.505	Shared_haplotyped_Myvatn_and_Thingvallavatn
34	18377528	T	C	18,39	intron_variant	Saalp_EIv1.0_0609150	CD244	34_18.335_18.505	Shared_haplotyped_Myvatn_and_Thingvallavatn
34	18377592	C	G	20,27	intron_variant	Saalp_EIv1.0_0609150	CD244	34_18.335_18.505	Shared_haplotyped_Myvatn_and_Thingvallavatn
34	18377593	T	C	15,3	intron_variant	Saalp_EIv1.0_0609150	CD244	34_18.335_18.505	Shared_haplotyped_Myvatn_and_Thingvallavatn
34	18377720	C	A	17,89	intron_variant	Saalp_EIv1.0_0609150	CD244	34_18.335_18.505	Shared_haplotyped_Myvatn_and_Thingvallavatn
34	18377721	C	G	17,41	intron_variant	Saalp_EIv1.0_0609150	CD244	34_18.335_18.505	Shared_haplotyped_Myvatn_and_Thingvallavatn
34	18377856	A	C	15,63	intron_variant	Saalp_EIv1.0_0609150	CD244	34_18.335_18.505	Shared_haplotyped_Myvatn_and_Thingvallavatn
34	18380022	A	T	15,3	intron_variant	Saalp_EIv1.0_0609150	CD244	34_18.335_18.505	Shared_haplotyped_Myvatn_and_Thingvallavatn
34	18380464	A	G	15,14	intron_variant	Saalp_EIv1.0_0609150	CD244	34_18.335_18.505	Shared_haplotyped_Myvatn_and_Thingvallavatn
34	18380535	C	T	16,14	intron_variant	Saalp_EIv1.0_0609150	CD244	34_18.335_18.505	Shared_haplotyped_Myvatn_and_Thingvallavatn
34	18380537	T	G	16,12	intron_variant	Saalp_EIv1.0_0609150	CD244	34_18.335_18.505	Shared_haplotyped_Myvatn_and_Thingvallavatn
34	18380874	A	G	18,34	intron_variant	Saalp_EIv1.0_0609150	CD244	34_18.335_18.505	Shared_haplotyped_Myvatn_and_Thingvallavatn
34	18380878	C	A	18,1	intron_variant	Saalp_EIv1.0_0609150	CD244	34_18.335_18.505	Shared_haplotyped_Myvatn_and_Thingvallavatn
34	18380905	T	C	20,92	intron_variant	Saalp_EIv1.0_0609150	CD244	34_18.335_18.505	Shared_haplotyped_Myvatn_and_Thingvallavatn
34	18381001	T	C	20,33	intron_variant	Saalp_EIv1.0_0609150	CD244	34_18.335_18.505	Shared_haplotyped_Myvatn_and_Thingvallavatn
34	18381006	C	T	19,58	intron_variant	Saalp_EIv1.0_0609150	CD244	34_18.335_18.505	Shared_haplotyped_Myvatn_and_Thingvallavatn
34	18381038	T	G	16,52	intron_variant	Saalp_EIv1.0_0609150	CD244	34_18.335_18.505	Shared_haplotyped_Myvatn_and_Thingvallavatn
34	18381040	C	G	16,07	intron_variant	Saalp_EIv1.0_0609150	CD244	34_18.335_18.505	Shared_haplotyped_Myvatn_and_Thingvallavatn
34	18381045	T	C	16,12	intron_variant	Saalp_EIv1.0_0609150	CD244	34_18.335_18.505	Shared_haplotyped_Myvatn_and_Thingvallavatn
34	18381054	G	T	19,45	intron_variant	Saalp_EIv1.0_0609150	CD244	34_18.335_18.505	Shared_haplotyped_Myvatn_and_Thingvallavatn
34	18381130	G	T	17,57	intron_variant	Saalp_EIv1.0_0609150	CD244	34_18.335_18.505	Shared_haplotyped_Myvatn_and_Thingvallavatn
34	18381894	T	A	15,51	missense_variant	Saalp_EIv1.0_0609150	CD244	34_18.335_18.505	Shared_haplotyped_Myvatn_and_Thingvallavatn
34	18382023	A	T	17,61	synonymous_variant	Saalp_EIv1.0_0609150	CD244	34_18.335_18.505	Shared_haplotyped_Myvatn_and_Thingvallavatn
34	18382039	T	A	16,14	missense_variant	Saalp_EIv1.0_0609150	CD244	34_18.335_18.505	Shared_haplotyped_Myvatn_and_Thingvallavatn
34	18382045	A	G	17,07	missense_variant	Saalp_EIv1.0_0609150	CD244	34_18.335_18.505	Shared_haplotyped_Myvatn_and_Thingvallavatn
34	18382217	A	G	18,58	intron_variant	Saalp_EIv1.0_0609150	CD244	34_18.335_18.505	Shared_haplotyped_Myvatn_and_Thingvallavatn
34	18382221	T	G	17,98	intron_variant	Saalp_EIv1.0_0609150	CD244	34_18.335_18.505	Shared_haplotyped_Myvatn_and_Thingvallavatn
34	18382259	G	A	17,64	splice_region_variant&synonymous_variant	Saalp_EIv1.0_0609150	CD244	34_18.335_18.505	Shared_haplotyped_Myvatn_and_Thingvallavatn
34	18382294	T	C	15,87	missense_variant	Saalp_EIv1.0_0609150	CD244	34_18.335_18.505	Shared_haplotyped_Myvatn_and_Thingvallavatn
34	18383548	G	A	18,58	intron_variant	Saalp_EIv1.0_0609150	CD244	34_18.335_18.505	Shared_haplotyped_Myvatn_and_Thingvallavatn
34	18383563	C	T	17,95	intron_variant	Saalp_EIv1.0_0609150	CD244	34_18.335_18.505	Shared_haplotyped_Myvatn_and_Thingvallavatn
34	18383595	G	C	20,25	intron_variant	Saalp_EIv1.0_0609150	CD244	34_18.335_18.505	Shared_haplotyped_Myvatn_and_Thingvallavatn
34	18383620	G	A	20,36	intron_variant	Saalp_EIv1.0_0609150	CD244	34_18.335_18.505	Shared_haplotyped_Myvatn_and_Thingvallavatn
34	18383697	T	A	17,04	intron_variant	Saalp_EIv1.0_0609150	CD244	34_18.335_18.505	Shared_haplotyped_Myvatn_and_Thingvallavatn
34	18383814	G	T	16,8	intron_variant	Saalp_EIv1.0_0609150	CD244	34_18.335_18.505	Shared_haplotyped_Myvatn_and_Thingvallavatn
34	18383867	C	T	20,4	intron_variant	Saalp_EIv1.0_0609150	CD244	34_18.335_18.505	Shared_haplotyped_Myvatn_and_Thingvallavatn
34	18383897	T	G	15,08	intron_variant	Saalp_EIv1.0_0609150	CD244	34_18.335_18.505	Shared_haplotyped_Myvatn_and_Thingvallavatn
34	18383917	A	G	19,47	intron_variant	Saalp_EIv1.0_0609150	CD244	34_18.335_18.505	Shared_haplotyped_Myvatn_and_Thingvallavatn
34	18383933	G	A	18,49	intron_variant	Saalp_EIv1.0_0609150	CD244	34_18.335_18.505	Shared_haplotyped_Myvatn_and_Thingvallavatn
34	18383970	A	G	21,05	intron_variant	Saalp_EIv1.0_0609150	CD244	34_18.335_18.505	Shared_haplotyped_Myvatn_and_Thingvallavatn
34	18383975	G	A	21,1	intron_variant	Saalp_EIv1.0_0609150	CD244	34_18.335_18.505	Shared_haplotyped_Myvatn_and_Thingvallavatn
34	18383976	G	T	20,71	intron_variant	Saalp_EIv1.0_0609150	CD244	34_18.335_18.505	Shared_haplotyped_Myvatn_and_Thingvallavatn
34	18384017	A	T	16,57	intron_variant	Saalp_EIv1.0_0609150	CD244	34_18.335_18.505	Shared_haplotyped_Myvatn_and_Thingvallavatn
34	18385081	A	G	17,33	synonymous_variant	Saalp_EIv1.0_0609150	CD244	34_18.335_18.505	Shared_haplotyped_Myvatn_and_Thingvallavatn
34	18385092	C	G	17,58	missense_variant	Saalp_EIv1.0_0609150	CD244	34_18.335_18.505	Shared_haplotyped_Myvatn_and_Thingvallavatn
34	18385366	T	C	16,02	intron_variant	Saalp_EIv1.0_0609150	CD244	34_18.335_18.505	Shared_haplotyped_Myvatn_and_Thingvallavatn
34	18385781	A	G	16,27	downstream_gene_variant	Saalp_EIv1.0_0609150	CD244	34_18.335_18.505	Shared_haplotyped_Myvatn_and_Thingvallavatn
34	18386215	C	A	16,04	downstream_gene_variant	Saalp_EIv1.0_0609150	CD244	34_18.335_18.505	Shared_haplotyped_Myvatn_and_Thingvallavatn
34	18388803	T	C	15,67	downstream_gene_variant	Saalp_EIv1.0_0609150	CD244	34_18.335_18.505	Shared_haplotyped_Myvatn_and_Thingvallavatn
34	18388879	C	T	17,74	downstream_gene_variant	Saalp_EIv1.0_0609150	CD244	34_18.335_18.505	Shared_haplotyped_Myvatn_and_Thingvallavatn
34	18388951	G	A	17,77	downstream_gene_variant	Saalp_EIv1.0_0609150	CD244	34_18.335_18.505	Shared_haplotyped_Myvatn_and_Thingvallavatn
34	18389485	T	C	15,88	downstream_gene_variant	Saalp_EIv1.0_0609150	CD244	34_18.335_18.505	Shared_haplotyped_Myvatn_and_Thingvallavatn
34	18389506	C	A	16,01	downstream_gene_variant	Saalp_EIv1.0_0609150	CD244	34_18.335_18.505	Shared_haplotyped_Myvatn_and_Thingvallavatn
34	18389509	A	G	16,23	downstream_gene_variant	Saalp_EIv1.0_0609150	CD244	34_18.335_18.505	Shared_haplotyped_Myvatn_and_Thingvallavatn
34	18389519	G	T	16,79	downstream_gene_variant	Saalp_EIv1.0_0609150	CD244	34_18.335_18.505	Shared_haplotyped_Myvatn_and_Thingvallavatn
34	18389537	A	C	16,25	downstream_gene_variant	Saalp_EIv1.0_0609150	CD244	34_18.335_18.505	Shared_haplotyped_Myvatn_and_Thingvallavatn
34	18389563	C	G	17,35	downstream_gene_variant	Saalp_EIv1.0_0609150	CD244	34_18.335_18.505	Shared_haplotyped_Myvatn_and_Thingvallavatn
34	18389814	G	T	15,2	downstream_gene_variant	Saalp_EIv1.0_0609150	CD244	34_18.335_18.505	Shared_haplotyped_Myvatn_and_Thingvallavatn
34	18390006	C	G	16,04	downstream_gene_variant	Saalp_EIv1.0_0609150	CD244	34_18.335_18.505	Shared_haplotyped_Myvatn_and_Thingvallavatn
34	18390012	G	C	15,09	downstream_gene_variant	Saalp_EIv1.0_0609150	CD244	34_18.335_18.505	Shared_haplotyped_Myvatn_and_Thingvallavatn
34	18390067	A	T	16,93	downstream_gene_variant	Saalp_EIv1.0_0609150	CD244	34_18.335_18.505	Shared_haplotyped_Myvatn_and_Thingvallavatn
34	18390085	T	C	16,16	downstream_gene_variant	Saalp_EIv1.0_0609150	CD244	34_18.335_18.505	Shared_haplotyped_Myvatn_and_Thingvallavatn
34	18390104	T	A	15,4	downstream_gene_variant	Saalp_EIv1.0_0609150	CD244	34_18.335_18.505	Shared_haplotyped_Myvatn_and_Thingvallavatn
34	18390899	C	G	16,8	intergenic_region	Saalp_EIv1.0_0609150	CD244	34_18.335_18.505	Shared_haplotyped_Myvatn_and_Thingvallavatn
34	18390920	G	A	18,15	intergenic_region	Saalp_EIv1.0_0609150	CD244	34_18.335_18.505	Shared_haplotyped_Myvatn_and_Thingvallavatn
34	18390956	C	G	18,22	intergenic_region	Saalp_EIv1.0_0609150	CD244	34_18.335_18.505	Shared_haplotyped_Myvatn_and_Thingvallavatn
34	18390966	G	A	17,57	intergenic_region	Saalp_EIv1.0_0609150	CD244	34_18.335_18.505	Shared_haplotyped_Myvatn_and_Thingvallavatn
34	18390992	C	A	20,68	intergenic_region	Saalp_EIv1.0_0609150	CD244	34_18.335_18.505	Shared_haplotyped_Myvatn_and_Thingvallavatn
34	18391001	A	T	18,71	intergenic_region	Saalp_EIv1.0_0609150	CD244	34_18.335_18.505	Shared_haplotyped_Myvatn_and_Thingvallavatn
34	18391021	G	A	21,91	intergenic_region	Saalp_EIv1.0_0609150	CD244	34_18.335_18.505	Shared_haplotyped_Myvatn_and_Thingvallavatn
34	18391189	G	A	16,17	intergenic_region	Saalp_EIv1.0_0609150	CD244	34_18.335_18.505	Shared_haplotyped_Myvatn_and_Thingvallavatn
34	18391214	T	A	17,02	intergenic_region	Saalp_EIv1.0_0609150	CD244	34_18.335_18.505	Shared_haplotyped_Myvatn_and_Thingvallavatn
34	18391240	C	A	20,5	intergenic_region	Saalp_EIv1.0_0609150	CD244	34_18.335_18.505	Shared_haplotyped_Myvatn_and_Thingvallavatn
34	18399938	C	A	21,85	downstream_gene_variant	Saalp_EIv1.0_0609160	LRP10	34_18.335_18.505	Shared_haplotyped_Myvatn_and_Thingvallavatn
34	18400261	G	A	17,66	downstream_gene_variant	Saalp_EIv1.0_0609160	LRP10	34_18.335_18.505	Shared_haplotyped_Myvatn_and_Thingvallavatn
34	18400833	C	G	17,32	downstream_gene_variant	Saalp_EIv1.0_0609160	LRP10	34_18.335_18.505	Shared_haplotyped_Myvatn_and_Thingvallavatn
34	18400930	T	A	15,43	3_prime_UTR_variant	Saalp_EIv1.0_0609160	LRP10	34_18.335_18.505	Shared_haplotyped_Myvatn_and_Thingvallavatn
34	18401690	A	C	17,23	3_prime_UTR_variant	Saalp_EIv1.0_0609160	LRP10	34_18.335_18.505	Shared_haplotyped_Myvatn_and_Thingvallavatn
34	18402969	G	A	20,4	synonymous_variant	Saalp_EIv1.0_0609160	LRP10	34_18.335_18.505	Shared_haplotyped_Myvatn_and_Thingvallavatn
34	18403675	G	A	16,92	intron_variant	Saalp_EIv1.0_0609160	LRP10	34_18.335_18.505	Shared_haplotyped_Myvatn_and_Thingvallavatn
34	18403806	A	C	17,59	intron_variant	Saalp_EIv1.0_0609160	LRP10	34_18.335_18.505	Shared_haplotyped_Myvatn_and_Thingvallavatn
34	18403902	A	G	15,26	intron_variant	Saalp_EIv1.0_0609160	LRP10	34_18.335_18.505	Shared_haplotyped_Myvatn_and_Thingvallavatn
34	18403966	A	G	19,06	intron_variant	Saalp_EIv1.0_0609160	LRP10	34_18.335_18.505	Shared_haplotyped_Myvatn_and_Thingvallavatn
34	18404054	T	C	18,8	intron_variant	Saalp_EIv1.0_0609160	LRP10	34_18.335_18.505	Shared_haplotyped_Myvatn_and_Thingvallavatn
34	18404220	C	G	21,32	intron_variant	Saalp_EIv1.0_0609160	LRP10	34_18.335_18.505	Shared_haplotyped_Myvatn_and_Thingvallavatn
34	18404823	C	T	23,24	splice_region_variant&synonymous_variant	Saalp_EIv1.0_0609160	LRP10	34_18.335_18.505	Shared_haplotyped_Myvatn_and_Thingvallavatn
34	18405456	C	T	16,09	intron_variant	Saalp_EIv1.0_0609160	LRP10	34_18.335_18.505	Shared_haplotyped_Myvatn_and_Thingvallavatn
34	18405499	G	C	15,77	intron_variant	Saalp_EIv1.0_0609160	LRP10	34_18.335_18.505	Shared_haplotyped_Myvatn_and_Thingvallavatn
34	18405550	A	C	16,15	intron_variant	Saalp_EIv1.0_0609160	LRP10	34_18.335_18.505	Shared_haplotyped_Myvatn_and_Thingvallavatn
34	18406155	A	G	17,39	synonymous_variant	Saalp_EIv1.0_0609160	LRP10	34_18.335_18.505	Shared_haplotyped_Myvatn_and_Thingvallavatn
34	18407206	G	A	20,21	synonymous_variant	Saalp_EIv1.0_0609160	LRP10	34_18.335_18.505	Shared_haplotyped_Myvatn_and_Thingvallavatn
34	18408021	T	C	18,53	upstream_gene_variant	Saalp_EIv1.0_0609170	MMP14	34_18.335_18.505	Shared_haplotyped_Myvatn_and_Thingvallavatn
34	18408641	G	A	20,95	5_prime_UTR_variant	Saalp_EIv1.0_0609160	LRP10	34_18.335_18.505	Shared_haplotyped_Myvatn_and_Thingvallavatn
34	18409317	C	T	17,25	upstream_gene_variant	Saalp_EIv1.0_0609160	LRP10	34_18.335_18.505	Shared_haplotyped_Myvatn_and_Thingvallavatn
34	18409803	A	T	15,63	upstream_gene_variant	Saalp_EIv1.0_0609160	LRP10	34_18.335_18.505	Shared_haplotyped_Myvatn_and_Thingvallavatn
34	18409997	G	A	20,72	upstream_gene_variant	Saalp_EIv1.0_0609160	LRP10	34_18.335_18.505	Shared_haplotyped_Myvatn_and_Thingvallavatn
34	18410003	G	A	21,25	upstream_gene_variant	Saalp_EIv1.0_0609160	LRP10	34_18.335_18.505	Shared_haplotyped_Myvatn_and_Thingvallavatn
34	18410052	C	A	20,41	upstream_gene_variant	Saalp_EIv1.0_0609160	LRP10	34_18.335_18.505	Shared_haplotyped_Myvatn_and_Thingvallavatn
34	18410138	A	T	16,04	upstream_gene_variant	Saalp_EIv1.0_0609160	LRP10	34_18.335_18.505	Shared_haplotyped_Myvatn_and_Thingvallavatn
34	18410139	A	T	15,59	upstream_gene_variant	Saalp_EIv1.0_0609160	LRP10	34_18.335_18.505	Shared_haplotyped_Myvatn_and_Thingvallavatn
34	18410140	A	T	16,2	upstream_gene_variant	Saalp_EIv1.0_0609160	LRP10	34_18.335_18.505	Shared_haplotyped_Myvatn_and_Thingvallavatn
34	18410240	C	T	18,55	upstream_gene_variant	Saalp_EIv1.0_0609160	LRP10	34_18.335_18.505	Shared_haplotyped_Myvatn_and_Thingvallavatn
34	18410241	A	G	18,79	upstream_gene_variant	Saalp_EIv1.0_0609160	LRP10	34_18.335_18.505	Shared_haplotyped_Myvatn_and_Thingvallavatn
34	18410264	T	G	17,81	upstream_gene_variant	Saalp_EIv1.0_0609160	LRP10	34_18.335_18.505	Shared_haplotyped_Myvatn_and_Thingvallavatn
34	18410274	C	A	18,57	upstream_gene_variant	Saalp_EIv1.0_0609160	LRP10	34_18.335_18.505	Shared_haplotyped_Myvatn_and_Thingvallavatn
34	18410378	T	C	16,64	upstream_gene_variant	Saalp_EIv1.0_0609160	LRP10	34_18.335_18.505	Shared_haplotyped_Myvatn_and_Thingvallavatn
34	18410412	G	A	16,3	upstream_gene_variant	Saalp_EIv1.0_0609160	LRP10	34_18.335_18.505	Shared_haplotyped_Myvatn_and_Thingvallavatn
34	18410414	C	T	16,52	upstream_gene_variant	Saalp_EIv1.0_0609160	LRP10	34_18.335_18.505	Shared_haplotyped_Myvatn_and_Thingvallavatn
34	18410487	A	C	19,89	upstream_gene_variant	Saalp_EIv1.0_0609160	LRP10	34_18.335_18.505	Shared_haplotyped_Myvatn_and_Thingvallavatn
34	18410591	A	G	19,32	upstream_gene_variant	Saalp_EIv1.0_0609160	LRP10	34_18.335_18.505	Shared_haplotyped_Myvatn_and_Thingvallavatn
34	18410638	T	C	20,43	upstream_gene_variant	Saalp_EIv1.0_0609160	LRP10	34_18.335_18.505	Shared_haplotyped_Myvatn_and_Thingvallavatn
34	18410841	C	T	19,98	upstream_gene_variant	Saalp_EIv1.0_0609160	LRP10	34_18.335_18.505	Shared_haplotyped_Myvatn_and_Thingvallavatn
34	18410852	T	A	19,29	upstream_gene_variant	Saalp_EIv1.0_0609160	LRP10	34_18.335_18.505	Shared_haplotyped_Myvatn_and_Thingvallavatn
34	18411009	A	G	19,88	upstream_gene_variant	Saalp_EIv1.0_0609160	LRP10	34_18.335_18.505	Shared_haplotyped_Myvatn_and_Thingvallavatn
34	18411084	T	C	19,4	upstream_gene_variant	Saalp_EIv1.0_0609160	LRP10	34_18.335_18.505	Shared_haplotyped_Myvatn_and_Thingvallavatn
34	18411085	C	A	17,6	upstream_gene_variant	Saalp_EIv1.0_0609160	LRP10	34_18.335_18.505	Shared_haplotyped_Myvatn_and_Thingvallavatn
34	18413003	T	C	18,94	upstream_gene_variant	Saalp_EIv1.0_0609160	LRP10	34_18.335_18.505	Shared_haplotyped_Myvatn_and_Thingvallavatn
34	18413021	C	T	16,4	upstream_gene_variant	Saalp_EIv1.0_0609160	LRP10	34_18.335_18.505	Shared_haplotyped_Myvatn_and_Thingvallavatn
34	18413024	T	G	16,14	upstream_gene_variant	Saalp_EIv1.0_0609160	LRP10	34_18.335_18.505	Shared_haplotyped_Myvatn_and_Thingvallavatn
34	18413093	T	C	20,6	upstream_gene_variant	Saalp_EIv1.0_0609160	LRP10	34_18.335_18.505	Shared_haplotyped_Myvatn_and_Thingvallavatn
34	18413102	A	G	20,65	upstream_gene_variant	Saalp_EIv1.0_0609160	LRP10	34_18.335_18.505	Shared_haplotyped_Myvatn_and_Thingvallavatn
34	18413249	C	A	15,96	upstream_gene_variant	Saalp_EIv1.0_0609160	LRP10	34_18.335_18.505	Shared_haplotyped_Myvatn_and_Thingvallavatn
34	18413376	T	A	15,22	upstream_gene_variant	Saalp_EIv1.0_0609160	LRP10	34_18.335_18.505	Shared_haplotyped_Myvatn_and_Thingvallavatn
34	18413874	A	C	22,76	upstream_gene_variant	Saalp_EIv1.0_0609160	LRP10	34_18.335_18.505	Shared_haplotyped_Myvatn_and_Thingvallavatn
34	18414095	A	C	19,36	upstream_gene_variant	Saalp_EIv1.0_0609160	LRP10	34_18.335_18.505	Shared_haplotyped_Myvatn_and_Thingvallavatn
34	18414202	G	T	17,75	intron_variant	Saalp_EIv1.0_0609170	MMP14	34_18.335_18.505	Shared_haplotyped_Myvatn_and_Thingvallavatn
34	18414214	C	T	17,77	intron_variant	Saalp_EIv1.0_0609170	MMP14	34_18.335_18.505	Shared_haplotyped_Myvatn_and_Thingvallavatn
34	18414221	T	A	17,45	intron_variant	Saalp_EIv1.0_0609170	MMP14	34_18.335_18.505	Shared_haplotyped_Myvatn_and_Thingvallavatn
34	18414223	G	A	17,55	intron_variant	Saalp_EIv1.0_0609170	MMP14	34_18.335_18.505	Shared_haplotyped_Myvatn_and_Thingvallavatn
34	18414230	C	T	18,14	intron_variant	Saalp_EIv1.0_0609170	MMP14	34_18.335_18.505	Shared_haplotyped_Myvatn_and_Thingvallavatn
34	18414243	G	A	16,81	intron_variant	Saalp_EIv1.0_0609170	MMP14	34_18.335_18.505	Shared_haplotyped_Myvatn_and_Thingvallavatn
34	18414244	A	C	16,64	intron_variant	Saalp_EIv1.0_0609170	MMP14	34_18.335_18.505	Shared_haplotyped_Myvatn_and_Thingvallavatn
34	18414295	G	A	16,75	intron_variant	Saalp_EIv1.0_0609170	MMP14	34_18.335_18.505	Shared_haplotyped_Myvatn_and_Thingvallavatn
34	18414552	T	A	20,63	intron_variant	Saalp_EIv1.0_0609170	MMP14	34_18.335_18.505	Shared_haplotyped_Myvatn_and_Thingvallavatn
34	18414560	T	G	21,07	intron_variant	Saalp_EIv1.0_0609170	MMP14	34_18.335_18.505	Shared_haplotyped_Myvatn_and_Thingvallavatn
34	18414653	G	T	20,44	intron_variant	Saalp_EIv1.0_0609170	MMP14	34_18.335_18.505	Shared_haplotyped_Myvatn_and_Thingvallavatn
34	18414727	G	T	20,91	intron_variant	Saalp_EIv1.0_0609170	MMP14	34_18.335_18.505	Shared_haplotyped_Myvatn_and_Thingvallavatn
34	18414756	C	T	20,14	intron_variant	Saalp_EIv1.0_0609170	MMP14	34_18.335_18.505	Shared_haplotyped_Myvatn_and_Thingvallavatn
34	18414783	A	G	17,92	intron_variant	Saalp_EIv1.0_0609170	MMP14	34_18.335_18.505	Shared_haplotyped_Myvatn_and_Thingvallavatn
34	18414947	G	A	18,79	intron_variant	Saalp_EIv1.0_0609170	MMP14	34_18.335_18.505	Shared_haplotyped_Myvatn_and_Thingvallavatn
34	18414979	C	A	17,44	intron_variant	Saalp_EIv1.0_0609170	MMP14	34_18.335_18.505	Shared_haplotyped_Myvatn_and_Thingvallavatn
34	18416249	A	T	15,73	upstream_gene_variant	Saalp_EIv1.0_0609170	MMP14	34_18.335_18.505	Shared_haplotyped_Myvatn_and_Thingvallavatn
34	18417166	C	G	18,02	upstream_gene_variant	Saalp_EIv1.0_0609170	MMP14	34_18.335_18.505	Shared_haplotyped_Myvatn_and_Thingvallavatn
34	18417206	A	G	15,64	upstream_gene_variant	Saalp_EIv1.0_0609170	MMP14	34_18.335_18.505	Shared_haplotyped_Myvatn_and_Thingvallavatn
34	18417294	T	G	15,51	upstream_gene_variant	Saalp_EIv1.0_0609170	MMP14	34_18.335_18.505	Shared_haplotyped_Myvatn_and_Thingvallavatn
34	18417331	G	T	16,3	upstream_gene_variant	Saalp_EIv1.0_0609170	MMP14	34_18.335_18.505	Shared_haplotyped_Myvatn_and_Thingvallavatn
34	18417490	A	T	16,2	upstream_gene_variant	Saalp_EIv1.0_0609170	MMP14	34_18.335_18.505	Shared_haplotyped_Myvatn_and_Thingvallavatn
34	18417915	A	T	15,17	upstream_gene_variant	Saalp_EIv1.0_0609170	MMP14	34_18.335_18.505	Shared_haplotyped_Myvatn_and_Thingvallavatn
34	18417929	T	C	15,69	upstream_gene_variant	Saalp_EIv1.0_0609170	MMP14	34_18.335_18.505	Shared_haplotyped_Myvatn_and_Thingvallavatn
34	18418274	C	G	15,74	upstream_gene_variant	Saalp_EIv1.0_0609170	MMP14	34_18.335_18.505	Shared_haplotyped_Myvatn_and_Thingvallavatn
34	18418277	T	C	15,45	upstream_gene_variant	Saalp_EIv1.0_0609170	MMP14	34_18.335_18.505	Shared_haplotyped_Myvatn_and_Thingvallavatn
34	18418369	G	A	19,91	upstream_gene_variant	Saalp_EIv1.0_0609170	MMP14	34_18.335_18.505	Shared_haplotyped_Myvatn_and_Thingvallavatn
34	18418382	G	C	21,99	upstream_gene_variant	Saalp_EIv1.0_0609170	MMP14	34_18.335_18.505	Shared_haplotyped_Myvatn_and_Thingvallavatn
34	18418411	T	C	17,66	upstream_gene_variant	Saalp_EIv1.0_0609170	MMP14	34_18.335_18.505	Shared_haplotyped_Myvatn_and_Thingvallavatn
34	18418553	G	A	15,83	upstream_gene_variant	Saalp_EIv1.0_0609170	MMP14	34_18.335_18.505	Shared_haplotyped_Myvatn_and_Thingvallavatn
34	18418554	T	C	20,47	upstream_gene_variant	Saalp_EIv1.0_0609170	MMP14	34_18.335_18.505	Shared_haplotyped_Myvatn_and_Thingvallavatn
34	18418631	T	C	21,17	upstream_gene_variant	Saalp_EIv1.0_0609170	MMP14	34_18.335_18.505	Shared_haplotyped_Myvatn_and_Thingvallavatn
34	18420013	A	G	18,2	upstream_gene_variant	Saalp_EIv1.0_0609170	MMP14	34_18.335_18.505	Shared_haplotyped_Myvatn_and_Thingvallavatn
34	18420331	A	G	15,94	upstream_gene_variant	Saalp_EIv1.0_0609170	MMP14	34_18.335_18.505	Shared_haplotyped_Myvatn_and_Thingvallavatn
34	18421801	C	T	15,13	intron_variant	Saalp_EIv1.0_0609170	MMP14	34_18.335_18.505	Shared_haplotyped_Myvatn_and_Thingvallavatn
34	18422265	C	A	22,71	intron_variant	Saalp_EIv1.0_0609170	MMP14	34_18.335_18.505	Shared_haplotyped_Myvatn_and_Thingvallavatn
34	18422820	G	T	20,25	intron_variant	Saalp_EIv1.0_0609170	MMP14	34_18.335_18.505	Shared_haplotyped_Myvatn_and_Thingvallavatn
34	18422850	A	G	17,96	intron_variant	Saalp_EIv1.0_0609170	MMP14	34_18.335_18.505	Shared_haplotyped_Myvatn_and_Thingvallavatn
34	18422931	T	G	16,21	intron_variant	Saalp_EIv1.0_0609170	MMP14	34_18.335_18.505	Shared_haplotyped_Myvatn_and_Thingvallavatn
34	18423009	T	C	17,22	intron_variant	Saalp_EIv1.0_0609170	MMP14	34_18.335_18.505	Shared_haplotyped_Myvatn_and_Thingvallavatn
34	18423519	G	C	16,23	intron_variant	Saalp_EIv1.0_0609170	MMP14	34_18.335_18.505	Shared_haplotyped_Myvatn_and_Thingvallavatn
34	18424378	G	A	19,88	intron_variant	Saalp_EIv1.0_0609170	MMP14	34_18.335_18.505	Shared_haplotyped_Myvatn_and_Thingvallavatn
34	18425429	A	C	15,12	missense_variant	Saalp_EIv1.0_0609170	MMP14	34_18.335_18.505	Shared_haplotyped_Myvatn_and_Thingvallavatn
34	18425565	T	C	18,22	intron_variant	Saalp_EIv1.0_0609170	MMP14	34_18.335_18.505	Shared_haplotyped_Myvatn_and_Thingvallavatn
34	18425583	G	T	17,81	intron_variant	Saalp_EIv1.0_0609170	MMP14	34_18.335_18.505	Shared_haplotyped_Myvatn_and_Thingvallavatn
34	18425711	C	A	17,85	intron_variant	Saalp_EIv1.0_0609170	MMP14	34_18.335_18.505	Shared_haplotyped_Myvatn_and_Thingvallavatn
34	18431299	G	C	20,24	intron_variant	Saalp_EIv1.0_0609170	MMP14	34_18.335_18.505	Shared_haplotyped_Myvatn_and_Thingvallavatn
34	18434306	G	T	16,73	3_prime_UTR_variant	Saalp_EIv1.0_0609170	MMP14	34_18.335_18.505	Shared_haplotyped_Myvatn_and_Thingvallavatn
34	18434543	G	A	15,36	3_prime_UTR_variant	Saalp_EIv1.0_0609170	MMP14	34_18.335_18.505	Shared_haplotyped_Myvatn_and_Thingvallavatn
34	18438725	C	T	16,13	downstream_gene_variant	Saalp_EIv1.0_0609170	MMP14	34_18.335_18.505	Shared_haplotyped_Myvatn_and_Thingvallavatn
34	18439053	G	C	15,13	downstream_gene_variant	Saalp_EIv1.0_0609170	MMP14	34_18.335_18.505	Shared_haplotyped_Myvatn_and_Thingvallavatn
34	18439790	C	A	16,92	downstream_gene_variant	Saalp_EIv1.0_0609170	MMP14	34_18.335_18.505	Shared_haplotyped_Myvatn_and_Thingvallavatn
34	18439992	T	C	18,59	downstream_gene_variant	Saalp_EIv1.0_0609170	MMP14	34_18.335_18.505	Shared_haplotyped_Myvatn_and_Thingvallavatn
34	18440142	C	T	20,78	downstream_gene_variant	Saalp_EIv1.0_0609170	MMP14	34_18.335_18.505	Shared_haplotyped_Myvatn_and_Thingvallavatn
34	18440296	T	C	16,61	downstream_gene_variant	Saalp_EIv1.0_0609180	RM52	34_18.335_18.505	Shared_haplotyped_Myvatn_and_Thingvallavatn
34	18440327	C	T	21,21	downstream_gene_variant	Saalp_EIv1.0_0609180	RM52	34_18.335_18.505	Shared_haplotyped_Myvatn_and_Thingvallavatn
34	18440661	C	A	16,63	downstream_gene_variant	Saalp_EIv1.0_0609180	RM52	34_18.335_18.505	Shared_haplotyped_Myvatn_and_Thingvallavatn
34	18440990	G	T	21,76	downstream_gene_variant	Saalp_EIv1.0_0609180	RM52	34_18.335_18.505	Shared_haplotyped_Myvatn_and_Thingvallavatn
34	18441089	G	A	19,79	downstream_gene_variant	Saalp_EIv1.0_0609180	RM52	34_18.335_18.505	Shared_haplotyped_Myvatn_and_Thingvallavatn
34	18441526	G	C	16,39	downstream_gene_variant	Saalp_EIv1.0_0609180	RM52	34_18.335_18.505	Shared_haplotyped_Myvatn_and_Thingvallavatn
34	18441627	A	G	17,4	downstream_gene_variant	Saalp_EIv1.0_0609180	RM52	34_18.335_18.505	Shared_haplotyped_Myvatn_and_Thingvallavatn
34	18441648	T	G	16,35	downstream_gene_variant	Saalp_EIv1.0_0609180	RM52	34_18.335_18.505	Shared_haplotyped_Myvatn_and_Thingvallavatn
34	18441650	C	G	17,38	downstream_gene_variant	Saalp_EIv1.0_0609180	RM52	34_18.335_18.505	Shared_haplotyped_Myvatn_and_Thingvallavatn
34	18441670	T	C	15,84	downstream_gene_variant	Saalp_EIv1.0_0609180	RM52	34_18.335_18.505	Shared_haplotyped_Myvatn_and_Thingvallavatn
34	18442786	G	A	17,27	intron_variant	Saalp_EIv1.0_0609180	RM52	34_18.335_18.505	Shared_haplotyped_Myvatn_and_Thingvallavatn
34	18442890	A	G	15,42	intron_variant	Saalp_EIv1.0_0609180	RM52	34_18.335_18.505	Shared_haplotyped_Myvatn_and_Thingvallavatn
34	18442922	T	C	15,31	intron_variant	Saalp_EIv1.0_0609180	RM52	34_18.335_18.505	Shared_haplotyped_Myvatn_and_Thingvallavatn
34	18443132	G	A	15,51	intron_variant	Saalp_EIv1.0_0609180	RM52	34_18.335_18.505	Shared_haplotyped_Myvatn_and_Thingvallavatn
34	18443134	T	A	15,29	intron_variant	Saalp_EIv1.0_0609180	RM52	34_18.335_18.505	Shared_haplotyped_Myvatn_and_Thingvallavatn
34	18443178	G	A	16,46	intron_variant	Saalp_EIv1.0_0609180	RM52	34_18.335_18.505	Shared_haplotyped_Myvatn_and_Thingvallavatn
34	18443210	G	T	15,75	intron_variant	Saalp_EIv1.0_0609180	RM52	34_18.335_18.505	Shared_haplotyped_Myvatn_and_Thingvallavatn
34	18443213	G	A	15,68	intron_variant	Saalp_EIv1.0_0609180	RM52	34_18.335_18.505	Shared_haplotyped_Myvatn_and_Thingvallavatn
34	18444058	T	C	15,5	intron_variant	Saalp_EIv1.0_0609180	RM52	34_18.335_18.505	Shared_haplotyped_Myvatn_and_Thingvallavatn
34	18444065	T	G	17,16	intron_variant	Saalp_EIv1.0_0609180	RM52	34_18.335_18.505	Shared_haplotyped_Myvatn_and_Thingvallavatn
34	18444129	A	G	18,32	intron_variant	Saalp_EIv1.0_0609180	RM52	34_18.335_18.505	Shared_haplotyped_Myvatn_and_Thingvallavatn
34	18444145	A	C	17,04	intron_variant	Saalp_EIv1.0_0609180	RM52	34_18.335_18.505	Shared_haplotyped_Myvatn_and_Thingvallavatn
34	18444181	C	T	15,72	intron_variant	Saalp_EIv1.0_0609180	RM52	34_18.335_18.505	Shared_haplotyped_Myvatn_and_Thingvallavatn
34	18444183	T	C	15,9	intron_variant	Saalp_EIv1.0_0609180	RM52	34_18.335_18.505	Shared_haplotyped_Myvatn_and_Thingvallavatn
34	18444233	T	C	15,59	intron_variant	Saalp_EIv1.0_0609180	RM52	34_18.335_18.505	Shared_haplotyped_Myvatn_and_Thingvallavatn
34	18444295	T	C	18,55	intron_variant	Saalp_EIv1.0_0609180	RM52	34_18.335_18.505	Shared_haplotyped_Myvatn_and_Thingvallavatn
34	18444400	A	T	16,08	intron_variant	Saalp_EIv1.0_0609180	RM52	34_18.335_18.505	Shared_haplotyped_Myvatn_and_Thingvallavatn
34	18445223	T	C	16,2	intron_variant	Saalp_EIv1.0_0609180	RM52	34_18.335_18.505	Shared_haplotyped_Myvatn_and_Thingvallavatn
34	18445288	T	C	16,83	intron_variant	Saalp_EIv1.0_0609180	RM52	34_18.335_18.505	Shared_haplotyped_Myvatn_and_Thingvallavatn
34	18447823	T	A	18,87	upstream_gene_variant	Saalp_EIv1.0_0609190	AJUBA	34_18.335_18.505	Shared_haplotyped_Myvatn_and_Thingvallavatn
34	18448760	C	T	22,89	upstream_gene_variant	Saalp_EIv1.0_0609190	AJUBA	34_18.335_18.505	Shared_haplotyped_Myvatn_and_Thingvallavatn
34	18452037	G	T	17,54	5_prime_UTR_variant	Saalp_EIv1.0_0609190	AJUBA	34_18.335_18.505	Shared_haplotyped_Myvatn_and_Thingvallavatn
34	18453793	T	C	15,15	missense_variant	Saalp_EIv1.0_0609190	AJUBA	34_18.335_18.505	Shared_haplotyped_Myvatn_and_Thingvallavatn
4	75255335	T	A	15,94	intron_variant	Saalp_EIv1.0_0703160	RIC3	4_75.245_76.135	Thi_SB_vs_LB
4	75263938	G	C	15,12	intergenic_region	Saalp_EIv1.0_0703160	RIC3	4_75.245_76.135	Thi_SB_vs_LB
4	75271371	C	G	15,57	intergenic_region	Saalp_EIv1.0_0703160	RIC3	4_75.245_76.135	Thi_SB_vs_LB
4	75336471	C	G	16,19	intergenic_region	Saalp_EIv1.0_0703170	RBTN1	4_75.245_76.135	Thi_SB_vs_LB
4	75343429	G	A	18,52	intergenic_region	Saalp_EIv1.0_0703170	RBTN1	4_75.245_76.135	Thi_SB_vs_LB
4	75347354	C	T	15,04	intergenic_region	Saalp_EIv1.0_0703170	RBTN1	4_75.245_76.135	Thi_SB_vs_LB
4	75370846	C	T	15,33	intergenic_region	Saalp_EIv1.0_0703170	RBTN1	4_75.245_76.135	Thi_SB_vs_LB
4	75370960	T	A	15,59	intergenic_region	Saalp_EIv1.0_0703170	RBTN1	4_75.245_76.135	Thi_SB_vs_LB
4	75377116	T	G	15,96	intergenic_region	Saalp_EIv1.0_0703170	RBTN1	4_75.245_76.135	Thi_SB_vs_LB
4	75397457	G	A	16,95	intergenic_region	Saalp_EIv1.0_0703170	RBTN1	4_75.245_76.135	Thi_SB_vs_LB
4	75404316	A	G	17,51	intergenic_region	Saalp_EIv1.0_0703170	RBTN1	4_75.245_76.135	Thi_SB_vs_LB
4	75407599	A	T	15,83	intergenic_region	Saalp_EIv1.0_0703170	RBTN1	4_75.245_76.135	Thi_SB_vs_LB
4	75411455	G	A	17,99	intergenic_region	Saalp_EIv1.0_0703170	RBTN1	4_75.245_76.135	Thi_SB_vs_LB
4	75428453	T	C	15,91	intergenic_region	Saalp_EIv1.0_0703170	RBTN1	4_75.245_76.135	Thi_SB_vs_LB
4	75519670	C	T	17,91	missense_variant	Saalp_EIv1.0_0703200	TRI66	4_75.245_76.135	Thi_SB_vs_LB
4	75520684	T	C	15,06	synonymous_variant	Saalp_EIv1.0_0703200	TRI66	4_75.245_76.135	Thi_SB_vs_LB
4	75529142	T	G	19,64	intron_variant	Saalp_EIv1.0_0703200	TRI66	4_75.245_76.135	Thi_SB_vs_LB
4	75529191	A	G	19,05	intron_variant	Saalp_EIv1.0_0703200	TRI66	4_75.245_76.135	Thi_SB_vs_LB
4	75537391	T	A	15,64	3_prime_UTR_variant	Saalp_EIv1.0_0703210	DEN2B	4_75.245_76.135	Thi_SB_vs_LB
4	75548940	A	C	16,41	intron_variant	Saalp_EIv1.0_0703210	DEN2B	4_75.245_76.135	Thi_SB_vs_LB
4	75553712	C	T	15,71	intron_variant	Saalp_EIv1.0_0703210	DEN2B	4_75.245_76.135	Thi_SB_vs_LB
4	75572332	G	T	15,1	intron_variant	Saalp_EIv1.0_0703210	DEN2B	4_75.245_76.135	Thi_SB_vs_LB
4	75573304	G	A	15,22	intron_variant	Saalp_EIv1.0_0703210	DEN2B	4_75.245_76.135	Thi_SB_vs_LB
4	75574940	C	T	15,17	intron_variant	Saalp_EIv1.0_0703210	DEN2B	4_75.245_76.135	Thi_SB_vs_LB
4	75577018	G	A	15,15	intron_variant	Saalp_EIv1.0_0703210	DEN2B	4_75.245_76.135	Thi_SB_vs_LB
4	75633538	T	C	15,93	intron_variant	Saalp_EIv1.0_0703230	SCUB2	4_75.245_76.135	Thi_SB_vs_LB
4	75637020	T	C	15,58	intron_variant	Saalp_EIv1.0_0703230	SCUB2	4_75.245_76.135	Thi_SB_vs_LB
4	75682373	T	G	16,35	intron_variant	Saalp_EIv1.0_0703250	DEN5A	4_75.245_76.135	Thi_SB_vs_LB
4	75683586	T	C	15,09	intron_variant	Saalp_EIv1.0_0703250	DEN5A	4_75.245_76.135	Thi_SB_vs_LB
4	75705994	A	C	16,21	intron_variant	Saalp_EIv1.0_0703250	DEN5A	4_75.245_76.135	Thi_SB_vs_LB
4	75712707	A	G	15,03	intron_variant	Saalp_EIv1.0_0703250	DEN5A	4_75.245_76.135	Thi_SB_vs_LB
4	75722702	T	C	16,26	intron_variant	Saalp_EIv1.0_0703260	TM41B	4_75.245_76.135	Thi_SB_vs_LB
4	75730630	T	G	15,13	missense_variant	Saalp_EIv1.0_0703270	IPO7	4_75.245_76.135	Thi_SB_vs_LB
4	75735486	G	A	15,22	intron_variant	Saalp_EIv1.0_0703270	IPO7	4_75.245_76.135	Thi_SB_vs_LB
4	75762422	C	G	15,87	upstream_gene_variant	Saalp_EIv1.0_0703290	WEE1B	4_75.245_76.135	Thi_SB_vs_LB
4	75764632	T	A	17,9	upstream_gene_variant	Saalp_EIv1.0_0703290	WEE1B	4_75.245_76.135	Thi_SB_vs_LB
4	75766564	T	A	15,45	missense_variant	Saalp_EIv1.0_0703290	WEE1B	4_75.245_76.135	Thi_SB_vs_LB
4	75773087	C	A	15,78	downstream_gene_variant	Saalp_EIv1.0_0703290	WEE1B	4_75.245_76.135	Thi_SB_vs_LB
4	75780869	A	G	18,59	intron_variant	Saalp_EIv1.0_0703300	SWP70	4_75.245_76.135	Thi_SB_vs_LB
4	75802269	C	T	16,1	downstream_gene_variant	Saalp_EIv1.0_0703300	SWP70	4_75.245_76.135	Thi_SB_vs_LB
4	75804349	G	A	15,29	downstream_gene_variant	Saalp_EIv1.0_0703300	SWP70	4_75.245_76.135	Thi_SB_vs_LB
4	75805321	A	C	17,23	downstream_gene_variant	Saalp_EIv1.0_0703300	SWP70	4_75.245_76.135	Thi_SB_vs_LB
4	75805367	T	C	17,65	downstream_gene_variant	Saalp_EIv1.0_0703300	SWP70	4_75.245_76.135	Thi_SB_vs_LB
4	75806814	T	C	15,92	intergenic_region	Saalp_EIv1.0_0703300	SWP70	4_75.245_76.135	Thi_SB_vs_LB
4	75807356	G	C	19,51	upstream_gene_variant	Saalp_EIv1.0_0703310	CCBE1	4_75.245_76.135	Thi_SB_vs_LB
4	75818219	G	C	18,55	intron_variant	Saalp_EIv1.0_0703310	CCBE1	4_75.245_76.135	Thi_SB_vs_LB
4	75819008	A	C	15,04	intron_variant	Saalp_EIv1.0_0703310	CCBE1	4_75.245_76.135	Thi_SB_vs_LB
4	75819228	A	G	17,58	intron_variant	Saalp_EIv1.0_0703310	CCBE1	4_75.245_76.135	Thi_SB_vs_LB
4	75819792	T	G	15,79	intron_variant	Saalp_EIv1.0_0703310	CCBE1	4_75.245_76.135	Thi_SB_vs_LB
4	75819864	C	A	15,02	intron_variant	Saalp_EIv1.0_0703310	CCBE1	4_75.245_76.135	Thi_SB_vs_LB
4	75830563	C	A	16,32	intron_variant	Saalp_EIv1.0_0703310	CCBE1	4_75.245_76.135	Thi_SB_vs_LB
4	75830895	C	G	15,24	intron_variant	Saalp_EIv1.0_0703310	CCBE1	4_75.245_76.135	Thi_SB_vs_LB
4	75839704	T	C	15,6	intergenic_region	Saalp_EIv1.0_0703310	CCBE1	4_75.245_76.135	Thi_SB_vs_LB
4	75841335	A	T	16,02	intergenic_region	Saalp_EIv1.0_0703310	CCBE1	4_75.245_76.135	Thi_SB_vs_LB
4	75841336	A	T	15,94	intergenic_region	Saalp_EIv1.0_0703310	CCBE1	4_75.245_76.135	Thi_SB_vs_LB
4	75841339	G	T	15,59	intergenic_region	Saalp_EIv1.0_0703310	CCBE1	4_75.245_76.135	Thi_SB_vs_LB
4	75841342	G	T	16,01	intergenic_region	Saalp_EIv1.0_0703310	CCBE1	4_75.245_76.135	Thi_SB_vs_LB
4	75890744	C	G	17,07	missense_variant	Saalp_EIv1.0_0703340	EDC3	4_75.245_76.135	Thi_SB_vs_LB
4	75896540	C	A	15,17	downstream_gene_variant	Saalp_EIv1.0_0703340	EDC3	4_75.245_76.135	Thi_SB_vs_LB
4	75926198	C	T	15,29	intron_variant	Saalp_EIv1.0_0703350	CSK	4_75.245_76.135	Thi_SB_vs_LB
4	75932643	A	C	15,19	splice_region_variant&intron_variant	Saalp_EIv1.0_0703350	CSK	4_75.245_76.135	Thi_SB_vs_LB
4	75934777	C	G	15,12	3_prime_UTR_variant	Saalp_EIv1.0_0703350	CSK	4_75.245_76.135	Thi_SB_vs_LB
4	75936097	A	C	15,29	downstream_gene_variant	Saalp_EIv1.0_0703350	CSK	4_75.245_76.135	Thi_SB_vs_LB
4	75944796	T	A	17,58	intergenic_region	Saalp_EIv1.0_0703350	CSK	4_75.245_76.135	Thi_SB_vs_LB
4	75944797	G	T	16,49	intergenic_region	Saalp_EIv1.0_0703350	CSK	4_75.245_76.135	Thi_SB_vs_LB
4	75955942	A	G	17,48	upstream_gene_variant	Saalp_EIv1.0_0703390	CPLX3	4_75.245_76.135	Thi_SB_vs_LB
4	75957600	T	A	15,57	upstream_gene_variant	Saalp_EIv1.0_0703390	CPLX3	4_75.245_76.135	Thi_SB_vs_LB
4	75963236	C	G	16,55	intron_variant	Saalp_EIv1.0_0703390	CPLX3	4_75.245_76.135	Thi_SB_vs_LB
4	75995976	T	G	15,15	intron_variant	Saalp_EIv1.0_0703430	SYTC2	4_75.245_76.135	Thi_SB_vs_LB
4	76015804	C	T	16,48	3_prime_UTR_variant	Saalp_EIv1.0_0703450	LARP6	4_75.245_76.135	Thi_SB_vs_LB
4	76021650	T	C	15,87	intron_variant	Saalp_EIv1.0_0703450	LARP6	4_75.245_76.135	Thi_SB_vs_LB
4	76051888	A	C	16,37	intron_variant	Saalp_EIv1.0_0703470	LRC49	4_75.245_76.135	Thi_SB_vs_LB
4	76086207	A	C	15,15	intron_variant	Saalp_EIv1.0_0703470	LRC49	4_75.245_76.135	Thi_SB_vs_LB
5	22321007	C	A	15,75	intron_variant	Saalp_EIv1.0_0725290	DIAP2	5_22.295_22.755	Thi_SB_vs_LB
5	22325613	T	A	15,82	intron_variant	Saalp_EIv1.0_0725290	DIAP2	5_22.295_22.755	Thi_SB_vs_LB
5	22326594	A	G	18,15	intron_variant	Saalp_EIv1.0_0725290	DIAP2	5_22.295_22.755	Thi_SB_vs_LB
5	22327095	A	G	19,63	intron_variant	Saalp_EIv1.0_0725290	DIAP2	5_22.295_22.755	Thi_SB_vs_LB
5	22328701	A	G	17,19	intron_variant	Saalp_EIv1.0_0725290	DIAP2	5_22.295_22.755	Thi_SB_vs_LB
5	22329901	T	A	15,65	intron_variant	Saalp_EIv1.0_0725290	DIAP2	5_22.295_22.755	Thi_SB_vs_LB
5	22330041	C	G	15,59	intron_variant	Saalp_EIv1.0_0725290	DIAP2	5_22.295_22.755	Thi_SB_vs_LB
5	22337451	C	T	16,14	intron_variant	Saalp_EIv1.0_0725290	DIAP2	5_22.295_22.755	Thi_SB_vs_LB
5	22337493	G	A	16,91	intron_variant	Saalp_EIv1.0_0725290	DIAP2	5_22.295_22.755	Thi_SB_vs_LB
5	22337514	T	G	16,14	intron_variant	Saalp_EIv1.0_0725290	DIAP2	5_22.295_22.755	Thi_SB_vs_LB
5	22337574	T	G	17,17	intron_variant	Saalp_EIv1.0_0725290	DIAP2	5_22.295_22.755	Thi_SB_vs_LB
5	22337966	A	C	19,8	intron_variant	Saalp_EIv1.0_0725290	DIAP2	5_22.295_22.755	Thi_SB_vs_LB
5	22339051	T	C	15,9	intron_variant	Saalp_EIv1.0_0725290	DIAP2	5_22.295_22.755	Thi_SB_vs_LB
5	22341546	G	A	16,51	intron_variant	Saalp_EIv1.0_0725290	DIAP2	5_22.295_22.755	Thi_SB_vs_LB
5	22344473	T	C	17,7	intron_variant	Saalp_EIv1.0_0725290	DIAP2	5_22.295_22.755	Thi_SB_vs_LB
5	22346584	T	C	15,88	intron_variant	Saalp_EIv1.0_0725290	DIAP2	5_22.295_22.755	Thi_SB_vs_LB
5	22347102	A	G	15,48	intron_variant	Saalp_EIv1.0_0725290	DIAP2	5_22.295_22.755	Thi_SB_vs_LB
5	22347204	A	G	17,56	intron_variant	Saalp_EIv1.0_0725290	DIAP2	5_22.295_22.755	Thi_SB_vs_LB
5	22347227	G	A	18,23	intron_variant	Saalp_EIv1.0_0725290	DIAP2	5_22.295_22.755	Thi_SB_vs_LB
5	22347286	C	A	15,4	intron_variant	Saalp_EIv1.0_0725290	DIAP2	5_22.295_22.755	Thi_SB_vs_LB
5	22350372	T	C	19,03	intron_variant	Saalp_EIv1.0_0725290	DIAP2	5_22.295_22.755	Thi_SB_vs_LB
5	22350401	A	C	18,81	intron_variant	Saalp_EIv1.0_0725290	DIAP2	5_22.295_22.755	Thi_SB_vs_LB
5	22352247	T	G	21,66	intron_variant	Saalp_EIv1.0_0725290	DIAP2	5_22.295_22.755	Thi_SB_vs_LB
5	22352937	C	T	15,12	intron_variant	Saalp_EIv1.0_0725290	DIAP2	5_22.295_22.755	Thi_SB_vs_LB
5	22352994	A	C	17,38	intron_variant	Saalp_EIv1.0_0725290	DIAP2	5_22.295_22.755	Thi_SB_vs_LB
5	22353132	C	A	21,58	intron_variant	Saalp_EIv1.0_0725290	DIAP2	5_22.295_22.755	Thi_SB_vs_LB
5	22353243	G	C	21,16	intron_variant	Saalp_EIv1.0_0725290	DIAP2	5_22.295_22.755	Thi_SB_vs_LB
5	22354984	G	A	15,06	intron_variant	Saalp_EIv1.0_0725290	DIAP2	5_22.295_22.755	Thi_SB_vs_LB
5	22355840	T	C	15,47	intron_variant	Saalp_EIv1.0_0725290	DIAP2	5_22.295_22.755	Thi_SB_vs_LB
5	22356223	T	C	15,73	intron_variant	Saalp_EIv1.0_0725290	DIAP2	5_22.295_22.755	Thi_SB_vs_LB
5	22356663	T	C	18,93	intron_variant	Saalp_EIv1.0_0725290	DIAP2	5_22.295_22.755	Thi_SB_vs_LB
5	22356712	C	A	18,03	intron_variant	Saalp_EIv1.0_0725290	DIAP2	5_22.295_22.755	Thi_SB_vs_LB
5	22356713	C	A	19,41	intron_variant	Saalp_EIv1.0_0725290	DIAP2	5_22.295_22.755	Thi_SB_vs_LB
5	22356875	T	C	17,62	intron_variant	Saalp_EIv1.0_0725290	DIAP2	5_22.295_22.755	Thi_SB_vs_LB
5	22357043	A	C	17,77	intron_variant	Saalp_EIv1.0_0725290	DIAP2	5_22.295_22.755	Thi_SB_vs_LB
5	22357853	A	G	17,41	intron_variant	Saalp_EIv1.0_0725290	DIAP2	5_22.295_22.755	Thi_SB_vs_LB
5	22359386	C	T	15,4	intron_variant	Saalp_EIv1.0_0725290	DIAP2	5_22.295_22.755	Thi_SB_vs_LB
5	22359387	T	G	15,45	intron_variant	Saalp_EIv1.0_0725290	DIAP2	5_22.295_22.755	Thi_SB_vs_LB
5	22375941	T	A	17,54	intron_variant	Saalp_EIv1.0_0725290	DIAP2	5_22.295_22.755	Thi_SB_vs_LB
5	22379095	C	G	15,25	intron_variant	Saalp_EIv1.0_0725290	DIAP2	5_22.295_22.755	Thi_SB_vs_LB
5	22383121	A	G	16,43	intron_variant	Saalp_EIv1.0_0725290	DIAP2	5_22.295_22.755	Thi_SB_vs_LB
5	22383900	C	T	17,17	intron_variant	Saalp_EIv1.0_0725290	DIAP2	5_22.295_22.755	Thi_SB_vs_LB
5	22385918	C	T	16,98	intron_variant	Saalp_EIv1.0_0725290	DIAP2	5_22.295_22.755	Thi_SB_vs_LB
5	22387749	T	A	17,13	intron_variant	Saalp_EIv1.0_0725290	DIAP2	5_22.295_22.755	Thi_SB_vs_LB
5	22389184	G	T	17,01	intron_variant	Saalp_EIv1.0_0725290	DIAP2	5_22.295_22.755	Thi_SB_vs_LB
5	22389510	C	G	17,95	intron_variant	Saalp_EIv1.0_0725290	DIAP2	5_22.295_22.755	Thi_SB_vs_LB
5	22390864	T	G	17,46	downstream_gene_variant	Saalp_EIv1.0_0725290	DIAP2	5_22.295_22.755	Thi_SB_vs_LB
5	22396144	T	A	15,33	intron_variant	Saalp_EIv1.0_0725290	DIAP2	5_22.295_22.755	Thi_SB_vs_LB
5	22397758	T	A	18,29	intron_variant	Saalp_EIv1.0_0725290	DIAP2	5_22.295_22.755	Thi_SB_vs_LB
5	22397759	T	A	18,27	intron_variant	Saalp_EIv1.0_0725290	DIAP2	5_22.295_22.755	Thi_SB_vs_LB
5	22401540	G	T	15,68	intron_variant	Saalp_EIv1.0_0725290	DIAP2	5_22.295_22.755	Thi_SB_vs_LB
5	22406250	A	C	17,1	intron_variant	Saalp_EIv1.0_0725290	DIAP2	5_22.295_22.755	Thi_SB_vs_LB
5	22406637	C	G	20,03	intron_variant	Saalp_EIv1.0_0725290	DIAP2	5_22.295_22.755	Thi_SB_vs_LB
5	22407135	A	G	15,89	intron_variant	Saalp_EIv1.0_0725290	DIAP2	5_22.295_22.755	Thi_SB_vs_LB
5	22408733	T	C	17,09	intron_variant	Saalp_EIv1.0_0725290	DIAP2	5_22.295_22.755	Thi_SB_vs_LB
5	22408900	G	T	18,97	intron_variant	Saalp_EIv1.0_0725290	DIAP2	5_22.295_22.755	Thi_SB_vs_LB
5	22415677	T	G	18,78	intron_variant	Saalp_EIv1.0_0725290	DIAP2	5_22.295_22.755	Thi_SB_vs_LB
5	22416034	G	T	20,25	intron_variant	Saalp_EIv1.0_0725290	DIAP2	5_22.295_22.755	Thi_SB_vs_LB
5	22416687	A	G	16,29	intron_variant	Saalp_EIv1.0_0725290	DIAP2	5_22.295_22.755	Thi_SB_vs_LB
5	22417165	A	C	20,47	intron_variant	Saalp_EIv1.0_0725290	DIAP2	5_22.295_22.755	Thi_SB_vs_LB
5	22419333	C	A	17,49	upstream_gene_variant	Saalp_EIv1.0_0725300	DIAP2	5_22.295_22.755	Thi_SB_vs_LB
5	22419421	G	T	17,01	upstream_gene_variant	Saalp_EIv1.0_0725300	DIAP2	5_22.295_22.755	Thi_SB_vs_LB
5	22419581	C	T	16,73	upstream_gene_variant	Saalp_EIv1.0_0725300	DIAP2	5_22.295_22.755	Thi_SB_vs_LB
5	22421721	C	T	15,81	upstream_gene_variant	Saalp_EIv1.0_0725300	DIAP2	5_22.295_22.755	Thi_SB_vs_LB
5	22422386	T	C	16	upstream_gene_variant	Saalp_EIv1.0_0725300	DIAP2	5_22.295_22.755	Thi_SB_vs_LB
5	22422498	A	C	16,02	5_prime_UTR_variant	Saalp_EIv1.0_0725300	DIAP2	5_22.295_22.755	Thi_SB_vs_LB
5	22426665	A	G	18,82	intron_variant	Saalp_EIv1.0_0725300	DIAP2	5_22.295_22.755	Thi_SB_vs_LB
5	22426871	G	A	22,92	intron_variant	Saalp_EIv1.0_0725300	DIAP2	5_22.295_22.755	Thi_SB_vs_LB
5	22426964	A	C	19,85	intron_variant	Saalp_EIv1.0_0725300	DIAP2	5_22.295_22.755	Thi_SB_vs_LB
5	22427751	T	C	18,68	intron_variant	Saalp_EIv1.0_0725300	DIAP2	5_22.295_22.755	Thi_SB_vs_LB
5	22429337	C	A	15,3	intron_variant	Saalp_EIv1.0_0725300	DIAP2	5_22.295_22.755	Thi_SB_vs_LB
5	22429522	G	A	20,53	intron_variant	Saalp_EIv1.0_0725300	DIAP2	5_22.295_22.755	Thi_SB_vs_LB
5	22429858	A	G	18,08	intron_variant	Saalp_EIv1.0_0725300	DIAP2	5_22.295_22.755	Thi_SB_vs_LB
5	22430001	G	A	19,07	intron_variant	Saalp_EIv1.0_0725300	DIAP2	5_22.295_22.755	Thi_SB_vs_LB
5	22430131	A	G	17,69	intron_variant	Saalp_EIv1.0_0725300	DIAP2	5_22.295_22.755	Thi_SB_vs_LB
5	22431348	A	G	20,29	intron_variant	Saalp_EIv1.0_0725300	DIAP2	5_22.295_22.755	Thi_SB_vs_LB
5	22431504	C	A	18,39	intron_variant	Saalp_EIv1.0_0725300	DIAP2	5_22.295_22.755	Thi_SB_vs_LB
5	22431637	T	A	18,46	intron_variant	Saalp_EIv1.0_0725300	DIAP2	5_22.295_22.755	Thi_SB_vs_LB
5	22433567	C	T	20,2	intron_variant	Saalp_EIv1.0_0725300	DIAP2	5_22.295_22.755	Thi_SB_vs_LB
5	22434626	A	T	19,72	intron_variant	Saalp_EIv1.0_0725300	DIAP2	5_22.295_22.755	Thi_SB_vs_LB
5	22435173	A	T	15,79	intron_variant	Saalp_EIv1.0_0725300	DIAP2	5_22.295_22.755	Thi_SB_vs_LB
5	22436192	G	A	18,66	intron_variant	Saalp_EIv1.0_0725300	DIAP2	5_22.295_22.755	Thi_SB_vs_LB
5	22440747	A	G	22,49	intron_variant	Saalp_EIv1.0_0725300	DIAP2	5_22.295_22.755	Thi_SB_vs_LB
5	22440809	G	A	17,71	intron_variant	Saalp_EIv1.0_0725300	DIAP2	5_22.295_22.755	Thi_SB_vs_LB
5	22441395	T	C	15,07	intron_variant	Saalp_EIv1.0_0725300	DIAP2	5_22.295_22.755	Thi_SB_vs_LB
5	22445186	G	A	16,68	intron_variant	Saalp_EIv1.0_0725300	DIAP2	5_22.295_22.755	Thi_SB_vs_LB
5	22445460	C	G	17,28	intron_variant	Saalp_EIv1.0_0725300	DIAP2	5_22.295_22.755	Thi_SB_vs_LB
5	22445464	G	T	15,49	intron_variant	Saalp_EIv1.0_0725300	DIAP2	5_22.295_22.755	Thi_SB_vs_LB
5	22446404	C	G	16,42	intron_variant	Saalp_EIv1.0_0725300	DIAP2	5_22.295_22.755	Thi_SB_vs_LB
5	22446405	A	G	15,42	intron_variant	Saalp_EIv1.0_0725300	DIAP2	5_22.295_22.755	Thi_SB_vs_LB
5	22447527	T	C	15,51	intron_variant	Saalp_EIv1.0_0725300	DIAP2	5_22.295_22.755	Thi_SB_vs_LB
5	22447937	A	G	15,08	intron_variant	Saalp_EIv1.0_0725300	DIAP2	5_22.295_22.755	Thi_SB_vs_LB
5	22449084	C	T	15,51	intron_variant	Saalp_EIv1.0_0725300	DIAP2	5_22.295_22.755	Thi_SB_vs_LB
5	22449387	A	G	17,59	intron_variant	Saalp_EIv1.0_0725300	DIAP2	5_22.295_22.755	Thi_SB_vs_LB
5	22450850	A	C	16,06	intron_variant	Saalp_EIv1.0_0725300	DIAP2	5_22.295_22.755	Thi_SB_vs_LB
5	22452002	T	G	17,99	intron_variant	Saalp_EIv1.0_0725300	DIAP2	5_22.295_22.755	Thi_SB_vs_LB
5	22454497	C	T	17,85	intron_variant	Saalp_EIv1.0_0725300	DIAP2	5_22.295_22.755	Thi_SB_vs_LB
5	22455554	G	C	17,68	intron_variant	Saalp_EIv1.0_0725300	DIAP2	5_22.295_22.755	Thi_SB_vs_LB
5	22455579	A	G	18,33	intron_variant	Saalp_EIv1.0_0725300	DIAP2	5_22.295_22.755	Thi_SB_vs_LB
5	22457477	A	G	16,22	intron_variant	Saalp_EIv1.0_0725300	DIAP2	5_22.295_22.755	Thi_SB_vs_LB
5	22458569	T	C	16,47	intron_variant	Saalp_EIv1.0_0725300	DIAP2	5_22.295_22.755	Thi_SB_vs_LB
5	22465931	C	A	17,24	intron_variant	Saalp_EIv1.0_0725300	DIAP2	5_22.295_22.755	Thi_SB_vs_LB
5	22469346	G	A	16,11	intron_variant	Saalp_EIv1.0_0725300	DIAP2	5_22.295_22.755	Thi_SB_vs_LB
5	22472943	G	T	18,09	intron_variant	Saalp_EIv1.0_0725300	DIAP2	5_22.295_22.755	Thi_SB_vs_LB
5	22473249	G	A	20,64	intron_variant	Saalp_EIv1.0_0725300	DIAP2	5_22.295_22.755	Thi_SB_vs_LB
5	22473274	G	C	20,63	intron_variant	Saalp_EIv1.0_0725300	DIAP2	5_22.295_22.755	Thi_SB_vs_LB
5	22473684	G	A	18,18	intron_variant	Saalp_EIv1.0_0725300	DIAP2	5_22.295_22.755	Thi_SB_vs_LB
5	22473810	G	T	19,31	intron_variant	Saalp_EIv1.0_0725300	DIAP2	5_22.295_22.755	Thi_SB_vs_LB
5	22473937	G	C	21,1	intron_variant	Saalp_EIv1.0_0725300	DIAP2	5_22.295_22.755	Thi_SB_vs_LB
5	22475265	T	A	21,01	intron_variant	Saalp_EIv1.0_0725300	DIAP2	5_22.295_22.755	Thi_SB_vs_LB
5	22476162	T	A	16,61	intron_variant	Saalp_EIv1.0_0725300	DIAP2	5_22.295_22.755	Thi_SB_vs_LB
5	22477780	C	G	19,76	intron_variant	Saalp_EIv1.0_0725300	DIAP2	5_22.295_22.755	Thi_SB_vs_LB
5	22477870	A	G	15,34	intron_variant	Saalp_EIv1.0_0725300	DIAP2	5_22.295_22.755	Thi_SB_vs_LB
5	22478578	A	T	18,37	intron_variant	Saalp_EIv1.0_0725300	DIAP2	5_22.295_22.755	Thi_SB_vs_LB
5	22478580	C	T	17,27	intron_variant	Saalp_EIv1.0_0725300	DIAP2	5_22.295_22.755	Thi_SB_vs_LB
5	22481770	G	C	15,49	intron_variant	Saalp_EIv1.0_0725300	DIAP2	5_22.295_22.755	Thi_SB_vs_LB
5	22482319	C	G	17,02	intron_variant	Saalp_EIv1.0_0725300	DIAP2	5_22.295_22.755	Thi_SB_vs_LB
5	22484011	C	T	16,67	intron_variant	Saalp_EIv1.0_0725300	DIAP2	5_22.295_22.755	Thi_SB_vs_LB
5	22484177	G	A	19,46	intron_variant	Saalp_EIv1.0_0725300	DIAP2	5_22.295_22.755	Thi_SB_vs_LB
5	22484269	G	C	18,03	intron_variant	Saalp_EIv1.0_0725300	DIAP2	5_22.295_22.755	Thi_SB_vs_LB
5	22486071	T	A	21,1	intron_variant	Saalp_EIv1.0_0725300	DIAP2	5_22.295_22.755	Thi_SB_vs_LB
5	22486696	T	A	17,66	intron_variant	Saalp_EIv1.0_0725300	DIAP2	5_22.295_22.755	Thi_SB_vs_LB
5	22486947	A	G	18,53	intron_variant	Saalp_EIv1.0_0725300	DIAP2	5_22.295_22.755	Thi_SB_vs_LB
5	22488794	G	T	17,81	intron_variant	Saalp_EIv1.0_0725300	DIAP2	5_22.295_22.755	Thi_SB_vs_LB
5	22489466	G	T	16,81	intron_variant	Saalp_EIv1.0_0725300	DIAP2	5_22.295_22.755	Thi_SB_vs_LB
5	22493827	G	C	17,87	intron_variant	Saalp_EIv1.0_0725300	DIAP2	5_22.295_22.755	Thi_SB_vs_LB
5	22494296	C	T	17,57	intron_variant	Saalp_EIv1.0_0725300	DIAP2	5_22.295_22.755	Thi_SB_vs_LB
5	22496398	G	A	15,32	intron_variant	Saalp_EIv1.0_0725300	DIAP2	5_22.295_22.755	Thi_SB_vs_LB
5	22498246	G	T	20,54	intron_variant	Saalp_EIv1.0_0725300	DIAP2	5_22.295_22.755	Thi_SB_vs_LB
5	22502669	C	T	19,4	intron_variant	Saalp_EIv1.0_0725300	DIAP2	5_22.295_22.755	Thi_SB_vs_LB
5	22505094	G	A	20,66	intron_variant	Saalp_EIv1.0_0725300	DIAP2	5_22.295_22.755	Thi_SB_vs_LB
5	22505779	T	G	20,44	intron_variant	Saalp_EIv1.0_0725300	DIAP2	5_22.295_22.755	Thi_SB_vs_LB
5	22505786	G	A	19,08	intron_variant	Saalp_EIv1.0_0725300	DIAP2	5_22.295_22.755	Thi_SB_vs_LB
5	22508181	G	C	18,88	intron_variant	Saalp_EIv1.0_0725300	DIAP2	5_22.295_22.755	Thi_SB_vs_LB
5	22517968	T	A	19,04	intron_variant	Saalp_EIv1.0_0725300	DIAP2	5_22.295_22.755	Thi_SB_vs_LB
5	22540074	A	T	16,23	intron_variant	Saalp_EIv1.0_0725300	DIAP2	5_22.295_22.755	Thi_SB_vs_LB
5	22548124	T	C	18,65	intron_variant	Saalp_EIv1.0_0725300	DIAP2	5_22.295_22.755	Thi_SB_vs_LB
5	22558288	C	T	16,22	intron_variant	Saalp_EIv1.0_0725300	DIAP2	5_22.295_22.755	Thi_SB_vs_LB
5	22559651	T	A	18,47	intron_variant	Saalp_EIv1.0_0725300	DIAP2	5_22.295_22.755	Thi_SB_vs_LB
5	22559745	T	C	19,84	intron_variant	Saalp_EIv1.0_0725300	DIAP2	5_22.295_22.755	Thi_SB_vs_LB
5	22561831	G	T	15,41	intron_variant	Saalp_EIv1.0_0725300	DIAP2	5_22.295_22.755	Thi_SB_vs_LB
5	22561875	T	C	15,33	intron_variant	Saalp_EIv1.0_0725300	DIAP2	5_22.295_22.755	Thi_SB_vs_LB
5	22563329	A	G	15,81	intron_variant	Saalp_EIv1.0_0725300	DIAP2	5_22.295_22.755	Thi_SB_vs_LB
5	22564757	G	A	18,55	intron_variant	Saalp_EIv1.0_0725300	DIAP2	5_22.295_22.755	Thi_SB_vs_LB
5	22565238	A	C	17,18	intron_variant	Saalp_EIv1.0_0725300	DIAP2	5_22.295_22.755	Thi_SB_vs_LB
5	22567491	T	C	16,7	intron_variant	Saalp_EIv1.0_0725300	DIAP2	5_22.295_22.755	Thi_SB_vs_LB
5	22567572	T	C	18,91	intron_variant	Saalp_EIv1.0_0725300	DIAP2	5_22.295_22.755	Thi_SB_vs_LB
5	22568876	G	A	15,09	intron_variant	Saalp_EIv1.0_0725300	DIAP2	5_22.295_22.755	Thi_SB_vs_LB
5	22573370	C	T	16,72	intron_variant	Saalp_EIv1.0_0725300	DIAP2	5_22.295_22.755	Thi_SB_vs_LB
5	22573403	T	G	16,19	intron_variant	Saalp_EIv1.0_0725300	DIAP2	5_22.295_22.755	Thi_SB_vs_LB
5	22574091	A	T	20,87	intron_variant	Saalp_EIv1.0_0725300	DIAP2	5_22.295_22.755	Thi_SB_vs_LB
5	22574103	A	G	17,97	intron_variant	Saalp_EIv1.0_0725300	DIAP2	5_22.295_22.755	Thi_SB_vs_LB
5	22574210	C	T	15,66	intron_variant	Saalp_EIv1.0_0725300	DIAP2	5_22.295_22.755	Thi_SB_vs_LB
5	22574444	A	T	16,21	intron_variant	Saalp_EIv1.0_0725300	DIAP2	5_22.295_22.755	Thi_SB_vs_LB
5	22575213	G	A	20,66	intron_variant	Saalp_EIv1.0_0725300	DIAP2	5_22.295_22.755	Thi_SB_vs_LB
5	22575287	T	A	21,72	intron_variant	Saalp_EIv1.0_0725300	DIAP2	5_22.295_22.755	Thi_SB_vs_LB
5	22575288	C	A	21,61	intron_variant	Saalp_EIv1.0_0725300	DIAP2	5_22.295_22.755	Thi_SB_vs_LB
5	22575295	C	A	20,14	intron_variant	Saalp_EIv1.0_0725300	DIAP2	5_22.295_22.755	Thi_SB_vs_LB
5	22575323	G	A	20,26	intron_variant	Saalp_EIv1.0_0725300	DIAP2	5_22.295_22.755	Thi_SB_vs_LB
5	22575330	A	T	18,88	intron_variant	Saalp_EIv1.0_0725300	DIAP2	5_22.295_22.755	Thi_SB_vs_LB
5	22575528	G	C	17,97	intron_variant	Saalp_EIv1.0_0725300	DIAP2	5_22.295_22.755	Thi_SB_vs_LB
5	22576033	G	C	18,19	intron_variant	Saalp_EIv1.0_0725300	DIAP2	5_22.295_22.755	Thi_SB_vs_LB
5	22576105	C	T	17,57	intron_variant	Saalp_EIv1.0_0725300	DIAP2	5_22.295_22.755	Thi_SB_vs_LB
5	22577610	G	A	19,34	intron_variant	Saalp_EIv1.0_0725300	DIAP2	5_22.295_22.755	Thi_SB_vs_LB
5	22577625	T	A	18,36	intron_variant	Saalp_EIv1.0_0725300	DIAP2	5_22.295_22.755	Thi_SB_vs_LB
5	22577648	C	T	18,38	intron_variant	Saalp_EIv1.0_0725300	DIAP2	5_22.295_22.755	Thi_SB_vs_LB
5	22578005	A	C	18,49	intron_variant	Saalp_EIv1.0_0725300	DIAP2	5_22.295_22.755	Thi_SB_vs_LB
5	22578308	A	G	18,16	intron_variant	Saalp_EIv1.0_0725300	DIAP2	5_22.295_22.755	Thi_SB_vs_LB
5	22578877	T	G	17,25	missense_variant	Saalp_EIv1.0_0725300	DIAP2	5_22.295_22.755	Thi_SB_vs_LB
5	22579503	C	A	22,01	downstream_gene_variant	Saalp_EIv1.0_0725300	DIAP2	5_22.295_22.755	Thi_SB_vs_LB
5	22579625	G	A	19,62	downstream_gene_variant	Saalp_EIv1.0_0725300	DIAP2	5_22.295_22.755	Thi_SB_vs_LB
5	22579724	C	A	15,68	downstream_gene_variant	Saalp_EIv1.0_0725300	DIAP2	5_22.295_22.755	Thi_SB_vs_LB
5	22579988	T	C	15,95	downstream_gene_variant	Saalp_EIv1.0_0725300	DIAP2	5_22.295_22.755	Thi_SB_vs_LB
5	22581499	G	A	16,05	downstream_gene_variant	Saalp_EIv1.0_0725300	DIAP2	5_22.295_22.755	Thi_SB_vs_LB
5	22583675	A	G	18,89	downstream_gene_variant	Saalp_EIv1.0_0725300	DIAP2	5_22.295_22.755	Thi_SB_vs_LB
5	22583676	A	T	17,15	downstream_gene_variant	Saalp_EIv1.0_0725300	DIAP2	5_22.295_22.755	Thi_SB_vs_LB
5	22584162	C	T	21,33	downstream_gene_variant	Saalp_EIv1.0_0725300	DIAP2	5_22.295_22.755	Thi_SB_vs_LB
5	22584340	A	G	19,23	intergenic_region	Saalp_EIv1.0_0725300	DIAP2	5_22.295_22.755	Thi_SB_vs_LB
5	22589762	T	C	16,41	intergenic_region	Saalp_EIv1.0_0725300	DIAP2	5_22.295_22.755	Thi_SB_vs_LB
5	22589892	T	G	18,47	intergenic_region	Saalp_EIv1.0_0725300	DIAP2	5_22.295_22.755	Thi_SB_vs_LB
5	22590780	A	T	16,95	intergenic_region	Saalp_EIv1.0_0725300	DIAP2	5_22.295_22.755	Thi_SB_vs_LB
5	22595911	G	T	17,33	intergenic_region	Saalp_EIv1.0_0725300	DIAP2	5_22.295_22.755	Thi_SB_vs_LB
5	22598745	A	G	20,38	intergenic_region	Saalp_EIv1.0_0725300	DIAP2	5_22.295_22.755	Thi_SB_vs_LB
5	22599872	A	G	15,76	intergenic_region	Saalp_EIv1.0_0725300	DIAP2	5_22.295_22.755	Thi_SB_vs_LB
5	22602165	A	G	17,47	intergenic_region	Saalp_EIv1.0_0725300	DIAP2	5_22.295_22.755	Thi_SB_vs_LB
5	22608967	A	G	16,45	intergenic_region	Saalp_EIv1.0_0725300	DIAP2	5_22.295_22.755	Thi_SB_vs_LB
5	22609165	T	G	15,63	intergenic_region	Saalp_EIv1.0_0725300	DIAP2	5_22.295_22.755	Thi_SB_vs_LB
5	22609173	G	C	18,62	intergenic_region	Saalp_EIv1.0_0725300	DIAP2	5_22.295_22.755	Thi_SB_vs_LB
5	22616807	G	A	19,04	intergenic_region	Saalp_EIv1.0_0725300	DIAP2	5_22.295_22.755	Thi_SB_vs_LB
5	22619901	T	A	18,68	intergenic_region	Saalp_EIv1.0_0725300	DIAP2	5_22.295_22.755	Thi_SB_vs_LB
5	22622760	C	T	17,85	intergenic_region	Saalp_EIv1.0_0725300	DIAP2	5_22.295_22.755	Thi_SB_vs_LB
5	22624220	T	A	16,87	intergenic_region	Saalp_EIv1.0_0725300	DIAP2	5_22.295_22.755	Thi_SB_vs_LB
5	22625241	A	G	19,55	intergenic_region	Saalp_EIv1.0_0725300	DIAP2	5_22.295_22.755	Thi_SB_vs_LB
5	22625375	T	G	17,15	intergenic_region	Saalp_EIv1.0_0725300	DIAP2	5_22.295_22.755	Thi_SB_vs_LB
5	22636760	G	T	16,63	intergenic_region	Saalp_EIv1.0_0725300	DIAP2	5_22.295_22.755	Thi_SB_vs_LB
5	22636792	T	G	16,79	intergenic_region	Saalp_EIv1.0_0725300	DIAP2	5_22.295_22.755	Thi_SB_vs_LB
5	22640564	A	C	17,49	intergenic_region	Saalp_EIv1.0_0725300	DIAP2	5_22.295_22.755	Thi_SB_vs_LB
5	22665832	A	G	16,06	intergenic_region	Saalp_EIv1.0_0725300	DIAP2	5_22.295_22.755	Thi_SB_vs_LB
5	22666745	G	T	19,4	intergenic_region	Saalp_EIv1.0_0725300	DIAP2	5_22.295_22.755	Thi_SB_vs_LB
5	22667788	T	C	18,9	intergenic_region	Saalp_EIv1.0_0725300	DIAP2	5_22.295_22.755	Thi_SB_vs_LB
5	22667861	C	T	17,97	intergenic_region	Saalp_EIv1.0_0725300	DIAP2	5_22.295_22.755	Thi_SB_vs_LB
5	22667862	T	A	17,78	intergenic_region	Saalp_EIv1.0_0725300	DIAP2	5_22.295_22.755	Thi_SB_vs_LB
5	22667900	G	A	17,29	intergenic_region	Saalp_EIv1.0_0725300	DIAP2	5_22.295_22.755	Thi_SB_vs_LB
5	22673478	G	T	18,82	intergenic_region	Saalp_EIv1.0_0725300	DIAP2	5_22.295_22.755	Thi_SB_vs_LB
5	22673504	G	T	16,89	intergenic_region	Saalp_EIv1.0_0725300	DIAP2	5_22.295_22.755	Thi_SB_vs_LB
5	22673674	C	A	16,61	intergenic_region	Saalp_EIv1.0_0725300	DIAP2	5_22.295_22.755	Thi_SB_vs_LB
5	22674386	A	G	19,38	intergenic_region	Saalp_EIv1.0_0725300	DIAP2	5_22.295_22.755	Thi_SB_vs_LB
5	22674441	T	G	16,09	intergenic_region	Saalp_EIv1.0_0725300	DIAP2	5_22.295_22.755	Thi_SB_vs_LB
5	22674888	C	G	17,7	intergenic_region	Saalp_EIv1.0_0725300	DIAP2	5_22.295_22.755	Thi_SB_vs_LB
5	22675006	A	G	16,03	intergenic_region	Saalp_EIv1.0_0725300	DIAP2	5_22.295_22.755	Thi_SB_vs_LB
5	22675771	G	A	16,15	intergenic_region	Saalp_EIv1.0_0725300	DIAP2	5_22.295_22.755	Thi_SB_vs_LB
5	22675927	A	G	16,72	intergenic_region	Saalp_EIv1.0_0725300	DIAP2	5_22.295_22.755	Thi_SB_vs_LB
5	22677635	C	A	17,3	intergenic_region	Saalp_EIv1.0_0725300	DIAP2	5_22.295_22.755	Thi_SB_vs_LB
5	22677896	A	C	16,05	intergenic_region	Saalp_EIv1.0_0725300	DIAP2	5_22.295_22.755	Thi_SB_vs_LB
5	22678151	T	C	16,27	intergenic_region	Saalp_EIv1.0_0725300	DIAP2	5_22.295_22.755	Thi_SB_vs_LB
5	22678416	C	G	16,42	intergenic_region	Saalp_EIv1.0_0725300	DIAP2	5_22.295_22.755	Thi_SB_vs_LB
5	22679893	G	A	18,46	intergenic_region	Saalp_EIv1.0_0725300	DIAP2	5_22.295_22.755	Thi_SB_vs_LB
5	22680341	T	C	16,29	intergenic_region	Saalp_EIv1.0_0725300	DIAP2	5_22.295_22.755	Thi_SB_vs_LB
5	22681362	A	C	18,5	intergenic_region	Saalp_EIv1.0_0725300	DIAP2	5_22.295_22.755	Thi_SB_vs_LB
5	22681821	G	A	17,78	intergenic_region	Saalp_EIv1.0_0725300	DIAP2	5_22.295_22.755	Thi_SB_vs_LB
5	22682010	G	A	17,11	intergenic_region	Saalp_EIv1.0_0725300	DIAP2	5_22.295_22.755	Thi_SB_vs_LB
5	22682027	A	G	15,18	intergenic_region	Saalp_EIv1.0_0725300	DIAP2	5_22.295_22.755	Thi_SB_vs_LB
5	22682974	C	A	18,89	intergenic_region	Saalp_EIv1.0_0725300	DIAP2	5_22.295_22.755	Thi_SB_vs_LB
5	22683456	G	T	21,03	intergenic_region	Saalp_EIv1.0_0725300	DIAP2	5_22.295_22.755	Thi_SB_vs_LB
5	22684691	G	T	15,97	intergenic_region	Saalp_EIv1.0_0725300	DIAP2	5_22.295_22.755	Thi_SB_vs_LB
5	22694999	T	C	19,54	intron_variant	Saalp_EIv1.0_0725310	DIAP2	5_22.295_22.755	Thi_SB_vs_LB
5	22697575	A	T	16,58	intron_variant	Saalp_EIv1.0_0725310	DIAP2	5_22.295_22.755	Thi_SB_vs_LB
5	22698524	G	T	17,14	intron_variant	Saalp_EIv1.0_0725310	DIAP2	5_22.295_22.755	Thi_SB_vs_LB
9	61383878	C	T	15,8	intron_variant	Saalp_EIv1.0_0838660	ARAP2	9_61.295_62.115	Thi_SB_vs_LB
9	61387651	C	T	18,5	intron_variant	Saalp_EIv1.0_0838660	ARAP2	9_61.295_62.115	Thi_SB_vs_LB
9	61387699	A	G	17,93	intron_variant	Saalp_EIv1.0_0838660	ARAP2	9_61.295_62.115	Thi_SB_vs_LB
9	61388128	T	C	15,45	intron_variant	Saalp_EIv1.0_0838660	ARAP2	9_61.295_62.115	Thi_SB_vs_LB
9	61388134	C	T	18,25	intron_variant	Saalp_EIv1.0_0838660	ARAP2	9_61.295_62.115	Thi_SB_vs_LB
9	61388362	G	A	19,28	intron_variant	Saalp_EIv1.0_0838660	ARAP2	9_61.295_62.115	Thi_SB_vs_LB
9	61388385	G	C	17,91	intron_variant	Saalp_EIv1.0_0838660	ARAP2	9_61.295_62.115	Thi_SB_vs_LB
9	61388397	G	T	18,17	intron_variant	Saalp_EIv1.0_0838660	ARAP2	9_61.295_62.115	Thi_SB_vs_LB
9	61388413	C	A	16,6	intron_variant	Saalp_EIv1.0_0838660	ARAP2	9_61.295_62.115	Thi_SB_vs_LB
9	61388588	G	A	18,09	intron_variant	Saalp_EIv1.0_0838660	ARAP2	9_61.295_62.115	Thi_SB_vs_LB
9	61388624	G	T	18,45	intron_variant	Saalp_EIv1.0_0838660	ARAP2	9_61.295_62.115	Thi_SB_vs_LB
9	61388625	C	T	18,7	intron_variant	Saalp_EIv1.0_0838660	ARAP2	9_61.295_62.115	Thi_SB_vs_LB
9	61388632	T	G	19,21	intron_variant	Saalp_EIv1.0_0838660	ARAP2	9_61.295_62.115	Thi_SB_vs_LB
9	61388659	C	T	16,1	intron_variant	Saalp_EIv1.0_0838660	ARAP2	9_61.295_62.115	Thi_SB_vs_LB
9	61388727	A	G	15,63	intron_variant	Saalp_EIv1.0_0838660	ARAP2	9_61.295_62.115	Thi_SB_vs_LB
9	61388759	G	C	15,52	intron_variant	Saalp_EIv1.0_0838660	ARAP2	9_61.295_62.115	Thi_SB_vs_LB
9	61388766	C	A	15,3	intron_variant	Saalp_EIv1.0_0838660	ARAP2	9_61.295_62.115	Thi_SB_vs_LB
9	61388829	C	A	15,61	intron_variant	Saalp_EIv1.0_0838660	ARAP2	9_61.295_62.115	Thi_SB_vs_LB
9	61388907	G	C	15,65	intron_variant	Saalp_EIv1.0_0838660	ARAP2	9_61.295_62.115	Thi_SB_vs_LB
9	61388920	T	A	15,65	intron_variant	Saalp_EIv1.0_0838660	ARAP2	9_61.295_62.115	Thi_SB_vs_LB
9	61389140	C	A	17,33	intron_variant	Saalp_EIv1.0_0838660	ARAP2	9_61.295_62.115	Thi_SB_vs_LB
9	61389222	C	G	20,51	intron_variant	Saalp_EIv1.0_0838660	ARAP2	9_61.295_62.115	Thi_SB_vs_LB
9	61389259	C	A	18,43	intron_variant	Saalp_EIv1.0_0838660	ARAP2	9_61.295_62.115	Thi_SB_vs_LB
9	61390619	C	T	16,68	intron_variant	Saalp_EIv1.0_0838660	ARAP2	9_61.295_62.115	Thi_SB_vs_LB
9	61390672	A	G	15,91	intron_variant	Saalp_EIv1.0_0838660	ARAP2	9_61.295_62.115	Thi_SB_vs_LB
9	61391964	A	T	16,44	intron_variant	Saalp_EIv1.0_0838660	ARAP2	9_61.295_62.115	Thi_SB_vs_LB
9	61392048	C	T	15,36	intron_variant	Saalp_EIv1.0_0838660	ARAP2	9_61.295_62.115	Thi_SB_vs_LB
9	61393112	T	A	15,3	intron_variant	Saalp_EIv1.0_0838660	ARAP2	9_61.295_62.115	Thi_SB_vs_LB
9	61393328	T	C	15,1	synonymous_variant	Saalp_EIv1.0_0838660	ARAP2	9_61.295_62.115	Thi_SB_vs_LB
9	61393659	C	A	15,83	intron_variant	Saalp_EIv1.0_0838660	ARAP2	9_61.295_62.115	Thi_SB_vs_LB
9	61393690	A	C	17,08	intron_variant	Saalp_EIv1.0_0838660	ARAP2	9_61.295_62.115	Thi_SB_vs_LB
9	61393696	G	A	16,65	intron_variant	Saalp_EIv1.0_0838660	ARAP2	9_61.295_62.115	Thi_SB_vs_LB
9	61393702	C	G	16,01	intron_variant	Saalp_EIv1.0_0838660	ARAP2	9_61.295_62.115	Thi_SB_vs_LB
9	61393705	G	T	15,96	intron_variant	Saalp_EIv1.0_0838660	ARAP2	9_61.295_62.115	Thi_SB_vs_LB
9	61405932	A	T	17,39	missense_variant	Saalp_EIv1.0_0838660	ARAP2	9_61.295_62.115	Thi_SB_vs_LB
9	61413194	T	C	15,07	intron_variant	Saalp_EIv1.0_0838660	ARAP2	9_61.295_62.115	Thi_SB_vs_LB
9	61413356	C	G	15,18	intron_variant	Saalp_EIv1.0_0838660	ARAP2	9_61.295_62.115	Thi_SB_vs_LB
9	61413916	G	C	15,03	intron_variant	Saalp_EIv1.0_0838660	ARAP2	9_61.295_62.115	Thi_SB_vs_LB
9	61414185	C	A	16,43	intron_variant	Saalp_EIv1.0_0838660	ARAP2	9_61.295_62.115	Thi_SB_vs_LB
9	61414362	A	T	20,54	intron_variant	Saalp_EIv1.0_0838660	ARAP2	9_61.295_62.115	Thi_SB_vs_LB
9	61414368	T	C	19,56	intron_variant	Saalp_EIv1.0_0838660	ARAP2	9_61.295_62.115	Thi_SB_vs_LB
9	61414372	T	A	19,66	intron_variant	Saalp_EIv1.0_0838660	ARAP2	9_61.295_62.115	Thi_SB_vs_LB
9	61414374	G	T	19,69	intron_variant	Saalp_EIv1.0_0838660	ARAP2	9_61.295_62.115	Thi_SB_vs_LB
9	61414435	G	A	17,38	intron_variant	Saalp_EIv1.0_0838660	ARAP2	9_61.295_62.115	Thi_SB_vs_LB
9	61414630	A	G	15,5	intron_variant	Saalp_EIv1.0_0838660	ARAP2	9_61.295_62.115	Thi_SB_vs_LB
9	61435282	A	C	15,89	intron_variant	Saalp_EIv1.0_0838660	ARAP2	9_61.295_62.115	Thi_SB_vs_LB
9	61449358	G	A	16,47	intron_variant	Saalp_EIv1.0_0838660	ARAP2	9_61.295_62.115	Thi_SB_vs_LB
9	61451323	T	C	16,58	intron_variant	Saalp_EIv1.0_0838660	ARAP2	9_61.295_62.115	Thi_SB_vs_LB
9	61457535	T	G	15,6	intron_variant	Saalp_EIv1.0_0838660	ARAP2	9_61.295_62.115	Thi_SB_vs_LB
9	61457963	C	A	15,51	intron_variant	Saalp_EIv1.0_0838660	ARAP2	9_61.295_62.115	Thi_SB_vs_LB
9	61459636	T	C	18,8	intron_variant	Saalp_EIv1.0_0838660	ARAP2	9_61.295_62.115	Thi_SB_vs_LB
9	61463979	C	A	15,37	intron_variant	Saalp_EIv1.0_0838660	ARAP2	9_61.295_62.115	Thi_SB_vs_LB
9	61464104	G	C	15,63	intron_variant	Saalp_EIv1.0_0838660	ARAP2	9_61.295_62.115	Thi_SB_vs_LB
9	61464420	C	T	16,53	intron_variant	Saalp_EIv1.0_0838660	ARAP2	9_61.295_62.115	Thi_SB_vs_LB
9	61464675	T	G	17,67	intron_variant	Saalp_EIv1.0_0838660	ARAP2	9_61.295_62.115	Thi_SB_vs_LB
9	61464744	C	A	16,81	intron_variant	Saalp_EIv1.0_0838660	ARAP2	9_61.295_62.115	Thi_SB_vs_LB
9	61467303	A	T	16,42	intron_variant	Saalp_EIv1.0_0838660	ARAP2	9_61.295_62.115	Thi_SB_vs_LB
9	61467658	G	A	15,27	intron_variant	Saalp_EIv1.0_0838660	ARAP2	9_61.295_62.115	Thi_SB_vs_LB
9	61469352	C	A	18,84	intron_variant	Saalp_EIv1.0_0838660	ARAP2	9_61.295_62.115	Thi_SB_vs_LB
9	61471683	G	A	21,46	intron_variant	Saalp_EIv1.0_0838660	ARAP2	9_61.295_62.115	Thi_SB_vs_LB
9	61471725	A	T	19,38	intron_variant	Saalp_EIv1.0_0838660	ARAP2	9_61.295_62.115	Thi_SB_vs_LB
9	61471804	G	T	15,27	intron_variant	Saalp_EIv1.0_0838660	ARAP2	9_61.295_62.115	Thi_SB_vs_LB
9	61478009	A	T	17,24	intron_variant	Saalp_EIv1.0_0838660	ARAP2	9_61.295_62.115	Thi_SB_vs_LB
9	61501590	A	G	17,46	intron_variant	Saalp_EIv1.0_0838660	ARAP2	9_61.295_62.115	Thi_SB_vs_LB
9	61507081	A	C	15,3	intron_variant	Saalp_EIv1.0_0838660	ARAP2	9_61.295_62.115	Thi_SB_vs_LB
9	61548310	T	A	15,26	intron_variant	Saalp_EIv1.0_0838660	ARAP2	9_61.295_62.115	Thi_SB_vs_LB
9	61555538	G	T	15,76	intergenic_region	Saalp_EIv1.0_0838660	ARAP2	9_61.295_62.115	Thi_SB_vs_LB
9	61584286	C	G	16,34	downstream_gene_variant	Saalp_EIv1.0_0838680	Unknown	9_61.295_62.115	Thi_SB_vs_LB
9	61587548	T	C	16,67	intergenic_region	Saalp_EIv1.0_0838680	Unknown	9_61.295_62.115	Thi_SB_vs_LB
9	61595213	G	C	15,53	intergenic_region	Saalp_EIv1.0_0838680	Unknown	9_61.295_62.115	Thi_SB_vs_LB
9	61596346	C	T	16,18	intergenic_region	Saalp_EIv1.0_0838680	Unknown	9_61.295_62.115	Thi_SB_vs_LB
[truncated: 89 more rows]
